# Supplementary material for: An expanded variant list and assembly annotation identifies multiple novel coding and noncoding genes for prostate cancer risk using a normal prostate tissue eQTL data set
Source: PLoS One. 2019 Apr 8;14(4):e0214588. doi: 10.1371/journal.pone.0214588 (PMC6453468; doi:10.1371/journal.pone.0214588)
Supplement: S1 Table — (XLSX) [file pone.0214588.s001.xlsx]

## Sheet: S1 Table
S1 Table. Novel PrCa-risk variants included in primary analysis.
Variant	Position (hg19)	Allele 1	Allele 2	Ref	Exclusion Reason
rs56391074	1:88210724	T	TG	30
rs4845695	1:154911798	G	A	24
rs199774366	1:204491549	A	AAC	24
rs62106670	2:8597123	T	C	30
rs9306895	2:20878153	C	T	24
rs7591218	2:43637998	A	G	24
rs901532	2:62763347	T	C	24
rs58235267	2:63277843	C	G	24
rs74702681	2:66652885	T	C	30
rs2028900	2:85767735	T	C	24
rs11691517	2:111893096	G	T	30
rs13410475	2:173309618	A	C	24
rs12151618	2:173415560	T	C	24
rs34925593	2:174234547	T	C	30
rs11891348	2:238440449	G	T	24
rs111770284	2:242157087	T	C	24
rs143351723	3:87142064	G	C	24
rs2088396	3:87192778	C	G	24
rs114278123	3:87372756	A	G	24
rs1283104	3:106962521	G	C	30
rs6769767	3:113282326	A	G	24
rs2811485	3:127919046	T	G	24
rs56325233	3:128252313	G	C	24
rs182314334	3:152004202	C	T	30
rs78416326	3:170074517	C	G	24
rs11288195	3:170092055	G	A	24
rs7682375	4:95505592	T	A	24
rs6853490	4:95544718	G	A	24
rs2736107	5:1297854	T	C	20
rs10866527	5:1891800	T	C	24
rs1482679	5:44385415	G	A	24
rs10793821	5:133836209	C	T	30
rs4976790	5:177968915	T	G	30
rs12665339	6:30601232	G	A	30
rs2596546	6:31329386	G	A	24
rs9296068	6:32988695	G	T	30
rs9469899	6:34793124	A	G	30
rs6458228	6:41543793	A	C	24
rs4711748	6:43694598	T	C	30
rs12209480	6:109279211	A	G	24
rs3968480	6:153432566	A	G	24
chr6:160581543:I_TG	6:160581543	TG	T	26
rs2063347	6:160882029	A	G	24
rs138004030	6:170475879	A	G	30
rs10713532	7:20996954	GT	G	24
rs17621345	7:40875192	C	A	30
rs6965016	7:97807882	C	A	24
rs13272392	8:23528511	T	A	24
rs6984769	8:25910156	T	C	24
rs1048169	9:19055965	C	T	30
rs10122495	9:34049779	T	A	30
rs1771718	9:110151379	C	T	24
rs1182	9:132576060	A	C	30
rs6602880	10:47546323	C	T	30
rs1935581	10:90195149	T	C	30
rs7094871	10:114712154	C	G	30
rs67609008	10:126640936	C	T	24
rs1881502	11:1507512	T	C	30
rs11043143	11:2234093	T	C	24
rs61890184	11:7547587	A	G	30
rs2277283	11:61908440	C	T	30
rs12785905	11:66951965	C	G	30
rs12275055	11:68981359	G	A	24
rs10792032	11:68984602	G	A	24
rs36225067	11:69453985	C	A	24
rs1800057	11:108143456	G	C	30
rs878987	11:134266372	G	A	30
rs2066827	12:12871099	G	T	30
rs10845938	12:14416918	A	G	30
rs73110471	12:53316821	A	G	24
rs7968403	12:65012824	C	T	30
rs5799921	12:90160530	G	GA	30
rs61933115	12:115084059	A	G	24
rs7295014	12:133067989	G	A	30
rs1004030	14:23305649	C	T	30
rs11629412	14:37138294	G	C	30
rs62003539	14:53389699	C	T	24
rs2189517	14:69002988	A	G	24
rs17105852	14:69030652	A	C	24
rs4924487	15:40922915	G	C	30
rs11863709	16:57654576	T	C	30
rs461251	17:619162	G	A	24
rs28441558	17:7803118	C	T	30
rs142444269	17:30098749	T	C	30
rs2229295	17:36047276	T	G	24
rs718961	17:36077099	A	G	24
rs11263763	17:36103565	G	A	24
rs11655191	17:47452263	T	C	24
rs2680708	17:56456120	A	G	30
rs8072735	17:69117214	T	C	24
rs8093601	18:51772473	C	G	30
rs28607662	18:53230859	C	T	30
rs12956892	18:56746315	T	G	30
rs10460109	18:73036165	T	C	30
rs9959454	18:76770820	G	A	24
rs11666569	19:17214073	T	C	30
rs118005503	19:32167803	C	G	30
rs12610267	19:38744733	G	A	24
rs74738513	19:41985931	A	T	24
rs61088131	19:42700947	C	T	30
rs17632542	19:51361757	C	T	28, 29
rs1058319	20:62374389	T	C	24
rs9625483	22:28888939	A	G	30
rs11704314	22:40797933	G	A	24
rs5751435	22:43513156	T	C	24
rs17321482	23:11482634	T	C	30
rs1541241	23:51287789	T	G	24
rs4446868	23:66881583	T	G	24
rs183997311	2:242420971	A	G	24	MAF 0.006
rs34032774	10:104415094	G	T	24	LD (rs3850699)
rs2405943	23:9814284	T	C	24	LD (rs2405942)
rs34579442	1:153899916	NA	NA	30	Not Genotyped
rs141536087	10:854691	NA	NA	30	Not Genotyped
rs547171081	11:47421962	NA	NA	30	Not Genotyped
rs11290954	11:76260544	NA	NA	30	Not Genotyped
rs138466039	11:125054793	NA	NA	30	Not Genotyped
rs33984059	15:56385868	NA	NA	30	Not Genotyped
rs112293876	15:66764642	NA	NA	30	Not Genotyped
rs201158093	16:82178893	NA	NA	30	Not Genotyped
rs138263737	17:46915735	NA	NA	24	Not Genotyped
rs533722308	18:60961193	NA	NA	30	Not Genotyped
rs59308963	2:202123488	NA	NA	30	Not Genotyped
rs11480453	20:31347525	NA	NA	30	Not Genotyped
rs6091758	20:52455205	NA	NA	30	Not Genotyped
rs144166867	23:50641048	NA	NA	30	Not Genotyped
rs142436749	3:169093100	NA	NA	30	Not Genotyped
rs34480284	4:106064627	NA	NA	24	Not Genotyped
rs76551843	5:169172133	NA	NA	30	Not Genotyped
rs200820108	6:116844873	NA	NA	24	Not Genotyped
rs4646284	6:160581545	NA	NA	24	Not Genotyped
rs527510716	7:1944537	NA	NA	30	Not Genotyped
rs11452686	7:20414125	NA	NA	30	Not Genotyped
rs200362064	7:27551596	NA	NA	24	Not Genotyped
rs200262583	8:23615846	NA	NA	24	Not Genotyped
rs138042437	8:128208119	NA	NA	25	Not Genotyped
*Manuscript currently submitted for review
