# Supplementary material for: An expanded variant list and assembly annotation identifies multiple novel coding and noncoding genes for prostate cancer risk using a normal prostate tissue eQTL data set
Source: PLoS One. 2019 Apr 8;14(4):e0214588. doi: 10.1371/journal.pone.0214588 (PMC6453468; doi:10.1371/journal.pone.0214588)
Supplement: S2 Table — (XLSX) [file pone.0214588.s002.xlsx]

## Sheet: S2 Table
S2 Table 2. PrCa-risk loci.
Risk Locus	Risk Region (hg19)	Risk Region #	Risk SNPs *	N Risk SNPs	Region Status	N SNPs Tested	Gene Type	N Genes Tested	N Tests	N Significant Genes	Significant Genes (Group)*
1	1:10456097-10656097	1	rs636291	1	Old Region	77	Coding	26	2002	3	APITD1(3); APITD1-CORT(2); DFFA(2)
							Lnc	1	77	0	none
							Other	13	1001	0	none
2	1:88110724-88310724	2	chr1:88210724:D	1	New Region	1	Coding	6	6	0	none
							Lnc	2	2	0	none
							Other	6	6	0	none
3	1:150558287-150758287	3	rs17599629	1	Old Region	11	Coding	67	737	2	CTSS(2); SV2A(3)
3			rs17599629	1	Old Region	11	Lnc	6	66	0	none
3			rs17599629	1	Old Region	11	Other	21	231	0	none
4	1:154734183-155011798	4	rs1218582, rs4845695	2	Old & New Region	96	Coding	65	6240	0	none
4	1:154734183-155011798		rs1218582,rs4845695	2	Old & New Region	96	Lnc	2	192	0	none
4	1:154734183-155011798		rs1218582,rs4845695	2	Old & New Region	96	Other	20	1920	0	none
5	1:204391549-204618842	5	rs199774633, rs4245739	2	Old & New Region	147	Coding	25	3675	0	none
	1:204391549-204618842		chr1:204491549:I,rs4245740	2	Old & New Region	147	Lnc	2	294	1	LINC00303(2)
	1:204391549-204618842		chr1:204491549:I,rs4245741	2	Old & New Region	147	Other	12	1764	0	none
6	1:205657824-205857824	6	rs1775148	1	Old Region	42	Coding	27	1134	2	NUCKS1(1); RAB7L1(1)
	1:205657824-205857824		rs1775148	1	Old Region	42	Lnc	1	42	0	none
	1:205657824-205857824		rs1775148	1	Old Region	42	Other	6	252	0	none
7	2:8497123-8697123	7	rs62106670	1	New Region	5	Coding	8	40	0	none
	2:8497123-8697123		rs62106670	1	New Region	5	Lnc	5	25	0	none
	2:8497123-8697123		rs62106670	1	New Region	5	Other	3	15	0	none
8	2:10017868-10217868	8	rs11902236	1	Old Region	13	Coding	18	234	0	none
	2:10017868-10217868		rs11902236	1	Old Region	13	Lnc	8	104	0	none
	2:10017868-10217868		rs11902236	1	Old Region	13	Other	5	65	0	none
9	2:10610730-10810730	9	rs9287719	1	Old Region	296	Coding	21	6216	1	NOL10(1)
	2:10610730-10810730		rs9287719	1	Old Region	296	Lnc	7	2072	1	AC007249.3(2)
	2:10610730-10810730		rs9287719	1	Old Region	296	Other	7	2072	1	AC092687.5(1)
10	2:20778153-20988265	10	rs13385191	1	Old Region	12	Coding	11	132	2	C2orf43(1); GDF7(2)
	2:20778153-20988265		rs13385191	1	Old Region	12	Lnc	3	36	2	AC012065.7(2); RP11-130L8.2(2)
	2:20778153-20988265		rs13385191	1	Old Region	12	Other	3	36	0	none
11	2:20778153-20988265	10	rs9306895	1	New Region	6	Coding	11	66	2	C2orf43(2); GDF7(1)
	2:20778153-20988265		rs9306895	1	New Region	6	Lnc	3	18	2	AC012065.7(1); RP11-130L8.2(1)
	2:20778153-20988265		rs9306895	1	New Region	6	Other	3	18	0	none
12	2:43453949-43737998	11	rs1465618	1	Old Region	8	Coding	15	120	0	none
	2:43453949-43737998		rs1465618	1	Old Region	8	Lnc	2	16	0	none
	2:43453949-43737998		rs1465618	1	Old Region	8	Other	5	40	0	none
13	2:43453949-43737998	11	rs7591218	1	New Region	20	Coding	15	300	1	ZFP36L2(3)
	2:43453949-43737998		rs7591218	1	New Region	20	Lnc	2	40	0	none
	2:43453949-43737998		rs7591218	1	New Region	20	Other	5	100	0	none
14	2:62663347-62863347	12	rs901532	1	New Region	36	Coding	11	396	0	none
	2:62663347-62863347		rs901532	1	New Region	36	Lnc	0	0	0
	2:62663347-62863347		rs901532	1	New Region	36	Other	8	288	0	none
15	2:63031731-63401164	13	rs58235267, rs6545977	2	Old & New Region	11	Coding	10	110	0	none
	2:63031731-63401164		rs58235267,rs6545978	2	Old & New Region	11	Lnc	0	0	0
	2:63031731-63401164		rs58235267,rs6545979	2	Old & New Region	11	Other	7	77	0	none
16	2:63031731-63401164	13	rs721048	1	Old Region	30	Coding	11	330	0	none
	2:63031731-63401164		rs721048	1	Old Region	30	Lnc	0	0	0
	2:63031731-63401164		rs721048	1	Old Region	30	Other	7	210	0	none
17	2:66552885-66752885	14	rs74702681	1	New Region	92	Coding	3	276	0	none
	2:66552885-66752885		rs74702681	1	New Region	92	Lnc	6	552	0	none
	2:66552885-66752885		rs74702681	1	New Region	92	Other	4	368	0	none
18	2:85667735-85894297	15	rs2028900, rs2028898, rs10187424	3	Old & New Region	127	Coding	32	4064	2	GGCX(1); TMEM150A(2); GGCX(2)
	2:85667735-85894297		rs2028900,rs2028898,rs10187425	3	Old & New Region	127	Lnc	2	254	0	none
	2:85667735-85894297		rs2028900,rs2028898,rs10187426	3	Old & New Region	127	Other	10	1270	0	none
19	2:111793096-111993096	16	rs11691517	1	New Region	7	Coding	11	77	0	none
	2:111793096-111993096		rs11691517	1	New Region	7	Lnc	6	42	0	none
	2:111793096-111993096		rs11691517	1	New Region	7	Other	8	56	1	AC096670.3(1)
20	2:173209618-173515560	17	rs12151618	1	New Region	101	Coding	12	1212	1	ITGA6(1)
1	2:173209618-173515560		rs12151618	1	New Region	101	Lnc	0	0	0
1	2:173209618-173515560		rs12151618	1	New Region	101	Other	7	707	0	none
21	2:173209618-173515560	17	rs13410475, rs12621278	2	Old & New Region	112	Coding	13	1456	1	ITGA6(3)
2	2:173209618-173515560		rs13410475,rs12621279	2	Old & New Region	112	Lnc	0	0	0
2	2:173209618-173515560		rs13410475,rs12621280	2	Old & New Region	112	Other	7	784	0	none
22	2:174134547-174334547	18	rs34925593	1	New Region	36	Coding	10	360	1	CDCA7(3)
3	2:174134547-174334547		rs34925593	1	New Region	36	Lnc	3	108	0	none
3	2:174134547-174334547		rs34925593	1	New Region	36	Other	4	144	0	none
23	2:238287228-238543226	19	rs7584330, rs11891348, rs2292884	3	Old & New Region	266	Coding	22	5852	3	AC104667.3(2); MLPH(1); RAB17(3)
4	2:238287228-238543226		rs7584330,rs11891348,rs2292885	3	Old & New Region	266	Lnc	1	266	0	none
4	2:238287228-238543226		rs7584330,rs11891348,rs2292886	3	Old & New Region	266	Other	5	1330	0	none
24	2:242057087-242257087	20	rs111770284	1	New Region	34	Coding	30	1020	2	HDLBP(3); SEPT2(3)
5	2:242057087-242257087		rs111770284	1	New Region	34	Lnc	3	102	0	none
5	2:242057087-242257087		rs111770284	1	New Region	34	Other	16	544	0	none
25	2:242282864-242520971	21	rs3771570	1	Old Region	75	Coding	29	2175	2	HDLBP(3); SEPT2(3)
6	2:242282864-242520971		rs3771570	1	Old Region	75	Lnc	2	150	0	none
6	2:242282864-242520971		rs3771570	1	Old Region	75	Other	16	1200	1	AC005104.3(3)
26	3:37896477-38096477	22	rs9311171	1	Old Region	28	Coding	20	560	0	none
7	3:37896477-38096477		rs9311171	1	Old Region	28	Lnc	3	84	0	none
7	3:37896477-38096477		rs9311171	1	Old Region	28	Other	13	364	0	none
27	3:87010674-87567332	23	rs114278123	1	New Region	144	Coding	7	1008	1	CHMP2B(3)
8	3:87010674-87567332		rs114278123	1	New Region	144	Lnc	0	0	0
8	3:87010674-87567332		rs114278123	1	New Region	144	Other	2	288	0	none
28	3:87010674-87567332	23	rs143351723, rs9284813	2	Old & New Region	212	Coding	8	1696	0	none
9	3:87010674-87567332		rs143351723,rs9284814	2	Old & New Region	212	Lnc	0	0	0
9	3:87010674-87567332		rs143351723,rs9284815	2	Old & New Region	212	Other	1	212	1	PPATP1(2)
29	3:87010674-87567332	23	rs17181170, rs2088396	2	Old & New Region	82	Coding	8	656	1	CHMP2B(1)
10	3:87010674-87567332		rs17181170,rs2088397	2	Old & New Region	82	Lnc	0	0	0
10	3:87010674-87567332		rs17181170,rs2088398	2	Old & New Region	82	Other	1	82	0	none
30	3:87010674-87567332	23	rs2055109	1	Old Region	148	Coding	7	1036	0	none
11	3:87010674-87567332		rs2055109	1	Old Region	148	Lnc	0	0	0
11	3:87010674-87567332		rs2055109	1	Old Region	148	Other	2	296	0	none
31	3:87010674-87567332	23	rs2660753	1	Old Region	73	Coding	8	584	0	none
12	3:87010674-87567332		rs2660753	1	Old Region	73	Lnc	0	0	0
12	3:87010674-87567332		rs2660753	1	Old Region	73	Other	1	73	1	PPATP1(1)
32	3:87010674-87567332	23	rs7629490	1	Old Region	10	Coding	7	70	1	CHMP2B(2)
13	3:87010674-87567332		rs7629490	1	Old Region	10	Lnc	0	0	0
13	3:87010674-87567332		rs7629490	1	Old Region	10	Other	1	10	0	none
33	3:106862521-107062521	24	rs1283104	1	New Region	8	Coding	5	40	0	none
14	3:106862521-107062521		rs1283104	1	New Region	8	Lnc	4	32	0	none
14	3:106862521-107062521		rs1283104	1	New Region	8	Other	2	16	1	RP11-446H18.1(3)
34	3:113175624-113382326	25	rs7611694, rs6769767	2	Old & New Region	37	Coding	21	777	1	WDR52(3)
15	3:113175624-113382326		rs7611694,rs6769768	2	Old & New Region	37	Lnc	4	148	0	none
15	3:113175624-113382326		rs7611694,rs6769769	2	Old & New Region	37	Other	9	333	0	none
35	3:127819046-128138373	26	rs2811485, rs10934853	2	Old & New Region	112	Coding	25	2800	2	RPN1(3); RUVBL1(3)
16	3:127819046-128138373		rs2811485,rs10934854	2	Old & New Region	112	Lnc	3	336	0	none
16	3:127819046-128138373		rs2811485,rs10934855	2	Old & New Region	112	Other	8	896	0	none
36	3:128152313-128352313	27	rs56325233	1	New Region	71	Coding	28	1988	0	none
17	3:128152313-128352313		rs56325233	1	New Region	71	Lnc	3	213	0	none
17	3:128152313-128352313		rs56325233	1	New Region	71	Other	8	568	1	TMED10P2(3)
37	3:141002833-141202833	28	rs6763931	1	Old Region	54	Coding	11	594	0	none
18	3:141002833-141202833		rs6763931	1	Old Region	54	Lnc	3	162	0	none
18	3:141002833-141202833		rs6763931	1	Old Region	54	Other	5	270	0	none
38	3:145073788-145273788	29	rs345013	1	Old Region	101	Coding	4	404	0	none
19	3:145073788-145273788		rs345013	1	Old Region	101	Lnc	0	0	0
19	3:145073788-145273788		rs345013	1	Old Region	101	Other	1	101	0	none
39	3:151904202-152104202	30	rs182314334	1	New Region	2	Coding	11	22	0	none
20	3:151904202-152104202		rs182314334	1	New Region	2	Lnc	3	6	0	none
20	3:151904202-152104202		rs182314334	1	New Region	2	Other	2	4	0	none
40	3:169974517-170230102	31	kgp8877915	1	New Region	91	Coding	15	1365	0	none
21	3:169974517-170230102		kgp8877915	1	New Region	91	Lnc	0	0	0
21	3:169974517-170230102		kgp8877915	1	New Region	91	Other	12	1092	0	none
41	3:169974517-170230102	31	rs10936632	1	Old Region	39	Coding	15	585	1	SKIL(3)
22	3:169974517-170230102		rs10936632	1	Old Region	39	Lnc	0	0	0
22	3:169974517-170230102		rs10936632	1	Old Region	39	Other	12	468	0	none
42	3:169974517-170230102	31	rs78416326	1	New Region	11	Coding	15	165	1	SKIL(1)
23	3:169974517-170230102		rs78416326	1	New Region	11	Lnc	0	0	0
23	3:169974517-170230102		rs78416326	1	New Region	11	Other	12	132	0	none
43	4:73755253-73955253	32	rs10009409	1	Old Region	1	Coding	10	10	0	none
24	4:73755253-73955253		rs10009409	1	Old Region	1	Lnc	1	1	0	none
24	4:73755253-73955253		rs10009409	1	Old Region	1	Other	2	2	0	none
44	4:74249158-74449158	33	rs1894292	1	Old Region	2	Coding	15	30	1	RASSF6(2)
25	4:74249158-74449158		rs1894292	1	Old Region	2	Lnc	1	2	0	none
25	4:74249158-74449158		rs1894292	1	Old Region	2	Other	2	4	0	none
45	4:95405592-95662877	34	rs12500426, rs6853490	2	Old & New Region	132	Coding	5	660	1	BMPR1B(1)
26	4:95405592-95662877		rs12500426,rs6853491	2	Old & New Region	132	Lnc	1	132	1	RP11-554D13.1(1)
26	4:95405592-95662877		rs12500426,rs6853492	2	Old & New Region	132	Other	3	396	0	none
46	4:95405592-95662877	34	rs7682375, rs17021918	2	Old & New Region	58	Coding	5	290	1	BMPR1B(2)
27	4:95405592-95662877		rs7682375,rs17021919	2	Old & New Region	58	Lnc	1	58	1	RP11-554D13.1(2)
27	4:95405592-95662877		rs7682375,rs17021920	2	Old & New Region	58	Other	3	174	0	none
47	4:105961534-106161534	35	rs7679673	1	Old Region	22	Coding	8	176	0	none
28	4:105961534-106161534		rs7679673	1	Old Region	22	Lnc	0	0	0
28	4:105961534-106161534		rs7679673	1	Old Region	22	Other	7	154	0	none
48	5:1180028-1398733	36	rs13190087	1	Old Region	4	Coding	24	96	0	none
29	5:1180028-1398733		rs13190087	1	Old Region	4	Lnc	6	24	0	none
29	5:1180028-1398733		rs13190087	1	Old Region	4	Other	14	56	0	none
49	5:1180028-1398733	36	rs2242652	1	Old Region	4	Coding	25	100	0	none
30	5:1180028-1398733		rs2242652	1	Old Region	4	Lnc	6	24	0	none
30	5:1180028-1398733		rs2242652	1	Old Region	4	Other	14	56	0	none
50	5:1180028-1398733	36	rs2736107	1	New Region	9	Coding	24	216	0	none
31	5:1180028-1398733		rs2736107	1	New Region	9	Lnc	6	54	0	none
31	5:1180028-1398733		rs2736107	1	New Region	9	Other	14	126	0	none
51	5:1180028-1398733	36	rs2853676	1	Old Region	3	Coding	25	75	0	none
32	5:1180028-1398733		rs2853676	1	Old Region	3	Lnc	6	18	0	none
32	5:1180028-1398733		rs2853676	1	Old Region	3	Other	14	42	0	none
52	5:1180028-1398733	36	rs7725218	1	Old Region	11	Coding	25	275	0	none
33	5:1180028-1398733		rs7725218	1	Old Region	11	Lnc	6	66	0	none
33	5:1180028-1398733		rs7725218	1	Old Region	11	Other	14	154	0	none
53	5:1791800-1995829	37	rs10866527, rs12653946	2	Old & New Region	13	Coding	14	182	1	IRX4(1)
34	5:1791800-1995829		rs10866527,rs12653947	2	Old & New Region	13	Lnc	6	78	1	CTD-2194D22.2(1)
34	5:1791800-1995829		rs10866527,rs12653948	2	Old & New Region	13	Other	9	117	2	CTD-2194D22.3(1); CTD-2194D22.4(1)
54	5:44265545-44485415	38	rs2121875, rs1482679	2	Old & New Region	132	Coding	9	1188	0	none
35	5:44265545-44485415		rs2121875,rs1482680	2	Old & New Region	132	Lnc	2	264	0	none
35	5:44265545-44485415		rs2121875,rs1482681	2	Old & New Region	132	Other	8	1056	0	none
55	5:82885739-83085739	39	rs4466137	1	Old Region	29	Coding	5	145	0	none
36	5:82885739-83085739		rs4466137	1	Old Region	29	Lnc	2	58	0	none
36	5:82885739-83085739		rs4466137	1	Old Region	29	Other	3	87	0	none
56	5:115530004-115730004	40	rs37181	1	Old Region	77	Coding	11	847	1	COMMD10(3)
37	5:115530004-115730004		rs37181	1	Old Region	77	Lnc	3	231	0	none
37	5:115530004-115730004		rs37181	1	Old Region	77	Other	9	693	0	none
57	5:133736209-133936209	41	rs10793821	1	New Region	17	Coding	25	425	0	none
38	5:133736209-133936209		rs10793821	1	New Region	17	Lnc	3	51	0	none
38	5:133736209-133936209		rs10793821	1	New Region	17	Other	11	187	0	none
58	5:172839426-173039426	42	rs6869841	1	Old Region	22	Coding	11	242	0	none
39	5:172839426-173039426		rs6869841	1	Old Region	22	Lnc	3	66	0	none
39	5:172839426-173039426		rs6869841	1	Old Region	22	Other	7	154	0	none
59	5:177868915-178068915	43	rs4976790	1	New Region	9	Coding	28	252	1	CLK4(3)
40	5:177868915-178068915		rs4976790	1	New Region	9	Lnc	0	0	0
40	5:177868915-178068915		rs4976790	1	New Region	9	Other	19	171	0	none
60	6:11119030-11319030	44	rs4713266	1	Old Region	2	Coding	18	36	0	none
41	6:11119030-11319030		rs4713266	1	Old Region	2	Lnc	3	6	0	none
41	6:11119030-11319030		rs4713266	1	Old Region	2	Other	3	6	0	none
61	6:29973776-30173776	45	rs7767188	1	Old Region	193	Coding	40	7720	3	HCG27(3); HLA-G(3); VARS2(3)
42	6:29973776-30173776		rs7767188	1	Old Region	193	Lnc	4	772	1	HCG22(3)
42	6:29973776-30173776		rs7767188	1	Old Region	193	Other	41	7913	16	HCG4(2); HCG4B(1); HCG4P5(2); HCG4P7(3); HCG4P8(1); HLA-F-AS1(2); HLA-J(3); HLA-K(1); HLA-T(3); HLA-U(3); HLA-V(3); IFITM4P(1); PAIP1P1(1); PSORS1C3(3); RPL23AP1(2); ZNRD1-AS1(3)
62	6:30501232-30701232	46	rs12665339	1	New Region	3	Coding	70	210	2	HLA-G(3); MICA(3)
43	6:30501232-30701232		rs12665339	1	New Region	3	Lnc	4	12	1	HCG17(3)
43	6:30501232-30701232		rs12665339	1	New Region	3	Other	50	150	7	HCG4B(3); HCG4P8(3); HLA-K(3); HLA-L(3); PSORS1C3(3); RPL23AP1(3); ZNRD1-AS1(3)
63	6:31018511-31218511	47	rs130067	1	Old Region	22	Coding	100	2200	8	CDSN(3); HCG27(3); HLA-C(3); MICA(3); POU5F1(2); PSORS1C1(3); RNF5(3); VARS2(3)
44	6:31018511-31218511		rs130067	1	Old Region	22	Lnc	3	66	2	HCG22(2); XXbac-BPG248L24.13(3)
44	6:31018511-31218511		rs130067	1	Old Region	22	Other	38	836	5	HLA-L(3); PSORS1C3(2); XXbac-BPG299F13.17(3); Y_RNA(3); ZNRD1-AS1(3)
64	6:31229386-31429386	48	rs2596546	1	New Region	3	Coding	97	291	8	CDSN(3); HLA-C(3); MICA(3); NEU1(3); NOTCH4(3); PSORS1C1(3); RNF5(3); VARS2(3)
45	6:31229386-31429386		rs2596546	1	New Region	3	Lnc	3	9	1	XXbac-BPG248L24.13(3)
45	6:31229386-31429386		rs2596546	1	New Region	3	Other	38	114	6	HCP5(2); HLA-L(3); XXbac-BPG181B23.6(2); XXbac-BPG248L24.10(3); XXbac-BPG248L24.12(3); Y_RNA(3)
65	6:32092331-32292331	49	rs114376585	1	Old Region	11	Coding	108	1188	6	HLA-DQB1(3); HLA-DRB5(3); MICA(3); NEU1(3); NOTCH4(2); RNF5(3)
46	6:32092331-32292331		rs114376585	1	Old Region	11	Lnc	3	33	1	XXbac-BPG248L24.13(3)
46	6:32092331-32292331		rs114376585	1	Old Region	11	Other	38	418	4	HLA-DQB1-AS1(3); HLA-DRB6(3); XXbac-BPG248L24.10(3); XXbac-BPG254F23.6(3)
66	6:32300939-32500939	50	rs3129859	1	Old Region	89	Coding	107	9523	10	HLA-DMA(3); HLA-DQA1(3); HLA-DQA2(3); HLA-DQB2(3); HLA-DRB1(3); HLA-DRB5(3); NEU1(3); NOTCH4(3); RNF5(3); VWA7(3)
47	6:32300939-32500939		rs3129859	1	Old Region	89	Lnc	2	178	0	none
47	6:32300939-32500939		rs3129859	1	Old Region	89	Other	36	3204	2	HLA-DRB6(3); HLA-DRB9(3)
67	6:32888695-33088695	51	rs9296068	1	New Region	30	Coding	70	2100	0	none
48	6:32888695-33088695		rs9296068	1	New Region	30	Lnc	4	120	0	none
48	6:32888695-33088695		rs9296068	1	New Region	30	Other	24	720	0	none
68	6:34693124-34893124	52	rs9469899	1	New Region	225	Coding	27	6075	3	SNRPC(1); TULP1(3); UHRF1BP1(1)
49	6:34693124-34893124		rs9469899	1	New Region	225	Lnc	3	675	0	none
49	6:34693124-34893124		rs9469899	1	New Region	225	Other	5	1125	0	none
69	6:41436427-41643793	53	rs1983891, rs6458228	2	Old & New Region	60	Coding	26	1560	1	FOXP4(1)
50	6:41436427-41643793		rs1983891,rs6458229	2	Old & New Region	60	Lnc	3	180	0	none
50	6:41436427-41643793		rs1983891,rs6458230	2	Old & New Region	60	Other	4	240	0	none
70	6:43594598-43794598	54	rs4711748	1	New Region	30	Coding	50	1500	0	none
51	6:43594598-43794598		rs4711748	1	New Region	30	Lnc	1	30	0	none
51	6:43594598-43794598		rs4711748	1	New Region	30	Other	13	390	0	none
71	6:51566631-51766631	55	rs10498792	1	Old Region	107	Coding	8	856	0	none
52	6:51566631-51766631		rs10498792	1	Old Region	107	Lnc	2	214	0	none
52	6:51566631-51766631		rs10498792	1	Old Region	107	Other	3	321	0	none
72	6:76395882-76595882	56	rs9443189	1	Old Region	68	Coding	7	476	1	MYO6(1)
53	6:76395882-76595882		rs9443189	1	Old Region	68	Lnc	0	0	0
53	6:76395882-76595882		rs9443189	1	Old Region	68	Other	3	204	0	none
73	6:109179211-109385189	57	rs12209480, rs2273669	2	Old & New Region	216	Coding	15	3240	1	SESN1(1)
54	6:109179211-109385189		rs12209480,rs2273670	2	Old & New Region	216	Lnc	2	432	0	none
54	6:109179211-109385189		rs12209480,rs2273671	2	Old & New Region	216	Other	10	2160	1	RP11-787I22.3(1)
74	6:117110052-117310052	58	rs339331	1	Old Region	111	Coding	20	2220	0	none
55	6:117110052-117310052		rs339331	1	Old Region	111	Lnc	2	222	0	none
55	6:117110052-117310052		rs339331	1	Old Region	111	Other	4	444	0	none
75	6:153332566-153541079	59	rs3968480, rs1933488	2	Old & New Region	85	Coding	10	850	1	RGS17(1)
56	6:153332566-153541079		rs3968480,rs1933489	2	Old & New Region	85	Lnc	0	0	0
56	6:153332566-153541079		rs3968480,rs1933490	2	Old & New Region	85	Other	3	255	0	none
76	6:160481374-160681543	60	chr6:160581543:I	1	New Region	1	Coding	14	14	4	PLG(1); SLC22A1(1); SLC22A2(3); SLC22A3(1)
57	6:160481374-160681543		chr6:160581543:I	1	New Region	1	Lnc	2	2	0	none
57	6:160481374-160681543		chr6:160581543:I	1	New Region	1	Other	7	7	2	AL591069.1(1); LPAL2(1)
77	6:160481374-160681543	60	rs651164	1	Old Region	1	Coding	14	14	2	PLG(3); SLC22A3(3)
58	6:160481374-160681543		rs651164	1	Old Region	1	Lnc	2	2	0	none
58	6:160481374-160681543		rs651164	1	Old Region	1	Other	7	7	1	LPAL2(3)
78	6:160733664-160982029	61	rs9364554, rs2063347	2	Old & New Region	54	Coding	14	756	3	PLG(3); SLC22A3(3); SLC22A2(2)
59	6:160733664-160982029		rs9364554,rs2063348	2	Old & New Region	54	Lnc	2	108	0	none
59	6:160733664-160982029		rs9364554,rs2063349	2	Old & New Region	54	Other	6	324	2	AL591069.1(3); LPAL2(3)
79	6:170375879-170575879	62	rs138004030	1	New Region	25	Coding	11	275	0	none
60	6:170375879-170575879		rs138004030	1	New Region	25	Lnc	6	150	0	none
60	6:170375879-170575879		rs138004030	1	New Region	25	Other	5	125	0	none
80	7:20894491-21096954	63	rs12155172, chr7:20996954:D	2	Old & New Region	14	Coding	7	98	0	none
61	7:20894491-21096954		rs12155172,chr7:20996954:D	2	Old & New Region	14	Lnc	1	14	0	none
61	7:20894491-21096954		rs12155172,chr7:20996954:D	2	Old & New Region	14	Other	3	42	0	none
81	7:27876563-28076563	64	rs10486567	1	Old Region	28	Coding	19	532	3	HIBADH(3); HOXA13(1); TAX1BP1(1)
62	7:27876563-28076563		rs10486567	1	Old Region	28	Lnc	4	84	1	RP1-170O19.21(3)
62	7:27876563-28076563		rs10486567	1	Old Region	28	Other	15	448	1	HOTTIP(3)†
82	7:40775192-40975192	65	rs17621345	1	New Region	8	Coding	4	32	1	INHBA(1)
63	7:40775192-40975192		rs17621345	1	New Region	8	Lnc	0	0	0
63	7:40775192-40975192		rs17621345	1	New Region	8	Other	6	48	0	none
83	7:47337244-47537244	66	rs56232506	1	Old Region	45	Coding	6	270	0	none
64	7:47337244-47537244		rs56232506	1	Old Region	45	Lnc	1	45	0	none
64	7:47337244-47537244		rs56232506	1	Old Region	45	Other	2	90	0	none
84	7:97707882-97916327	67	rs6965016, rs6465657	2	Old & New Region	54	Coding	13	702	3	BHLHA15(1); LMTK2(1); TECPR1(1)
65	7:97707882-97916327		rs6965016,rs6465658	2	Old & New Region	54	Lnc	0	0	0
65	7:97707882-97916327		rs6965016,rs6465659	2	Old & New Region	54	Other	11	594	1	RP4-607J23.2(2)
85	8:23338975-23628511	68	rs1512268, rs13272392	2	Old & New Region	52	Coding	23	1196	0	none
66	8:23338975-23628511		rs1512268,rs13272393	2	Old & New Region	52	Lnc	0	0	0
66	8:23338975-23628511		rs1512268,rs13272394	2	Old & New Region	52	Other	9	468	0	none
86	8:23338975-23628511	68	rs2928679	1	Old Region	129	Coding	24	3096	0	none
67	8:23338975-23628511		rs2928679	1	Old Region	129	Lnc	0	0	0
67	8:23338975-23628511		rs2928679	1	Old Region	129	Other	12	1548	0	none
87	8:25792142-26010156	69	rs11135910, rs6984769	2	Old & New Region	46	Coding	10	460	0	none
68	8:25792142-26010156		rs11135910,rs6984770	2	Old & New Region	46	Lnc	1	46	0	none
68	8:25792142-26010156		rs11135910,rs6984771	2	Old & New Region	46	Other	4	184	0	none
88	8:127823720-128206880	70	rs10086908	1	Old Region	51	Coding	3	153	0	none
69	8:127823720-128206880		rs10086908	1	Old Region	51	Lnc	2	102	1	RP11-351C8.1(1)
69	8:127823720-128206880		rs10086908	1	Old Region	51	Other	4	204	0	none
89	8:127823720-128206880	70	rs1016343	1	Old Region	12	Coding	3	36	0	none
70	8:127823720-128206880		rs1016343	1	Old Region	12	Lnc	2	24	0	none
70	8:127823720-128206880		rs1016343	1	Old Region	12	Other	4	48	0	none
90	8:127823720-128206880	70	rs12543663	1	Old Region	4	Coding	3	12	0	none
71	8:127823720-128206880		rs12543663	1	Old Region	4	Lnc	2	8	0	none
71	8:127823720-128206880		rs12543663	1	Old Region	4	Other	4	16	0	none
91	8:127823720-128206880	70	rs13252298	1	Old Region	32	Coding	3	96	0	none
72	8:127823720-128206880		rs13252298	1	Old Region	32	Lnc	2	64	0	none
72	8:127823720-128206880		rs13252298	1	Old Region	32	Other	4	128	0	none
92	8:127823720-128206880	70	rs1456315, rs13254738	2	Old Region	10	Coding	3	30	0	none
73	8:127823720-128206880		rs1456315,rs13254738	2	Old Region	10	Lnc	2	20	0	none
73	8:127823720-128206880		rs1456315,rs13254738	2	Old Region	10	Other	4	40	0	none
93	8:127823720-128206880	70	rs6983561	1	Old Region	73	Coding	3	219	0	none
74	8:127823720-128206880		rs6983561	1	Old Region	73	Lnc	2	146	0	none
74	8:127823720-128206880		rs6983561	1	Old Region	73	Other	4	292	0	none
94	8:127823720-128206880	70	rs979200	1	Old Region	1	Coding	3	3	0	none
75	8:127823720-128206880		rs979200	1	Old Region	1	Lnc	2	2	0	none
75	8:127823720-128206880		rs979200	1	Old Region	1	Other	4	4	0	none
95	8:128220346-128723639	71	rs1447295, rs4242382, rs10090154, rs7837688	4	Old Region	62	Coding	3	186	0	none
76	8:128220346-128723639		rs1447295,rs4242382,rs10090154,rs7837688	4	Old Region	62	Lnc	2	124	0	none
76	8:128220346-128723639		rs1447295,rs4242382,rs10090154,rs7837688	4	Old Region	62	Other	4	248	0	none
96	8:128220346-128723639	71	rs16902094	1	Old Region	44	Coding	3	132	0	none
77	8:128220346-128723639		rs16902094	1	Old Region	44	Lnc	2	88	0	none
77	8:128220346-128723639		rs16902094	1	Old Region	44	Other	4	176	0	none
97	8:128220346-128723639	71	rs445114, rs620861	2	Old Region	40	Coding	3	120	0	none
78	8:128220346-128723639		rs445114,rs620861	2	Old Region	40	Lnc	2	80	0	none
78	8:128220346-128723639		rs445114,rs620861	2	Old Region	40	Other	4	160	0	none
98	8:128220346-128723639	71	rs6983267, rs7837328	2	Old Region	40	Coding	3	120	0	none
79	8:128220346-128723639		rs6983267,rs7837328	2	Old Region	40	Lnc	2	80	0	none
79	8:128220346-128723639		rs6983267,rs7837328	2	Old Region	40	Other	4	160	0	none
99	8:128220346-128723639	71	rs7000448	1	Old Region	51	Coding	3	153	0	none
80	8:128220346-128723639		rs7000448	1	Old Region	51	Lnc	2	102	0	none
80	8:128220346-128723639		rs7000448	1	Old Region	51	Other	4	204	0	none
100	8:128220346-128723639	71	rs7005795	1	Old Region	71	Coding	3	213	0	none
81	8:128220346-128723639		rs7005795	1	Old Region	71	Lnc	2	142	0	none
81	8:128220346-128723639		rs7005795	1	Old Region	71	Other	4	284	0	none
101	9:18955965-19155965	72	rs1048169	1	New Region	78	Coding	8	624	1	HAUS6(1)
82	9:18955965-19155965		rs1048169	1	New Region	78	Lnc	0	0	0
82	9:18955965-19155965		rs1048169	1	New Region	78	Other	5	390	0	none
102	9:21941998-22141998	73	rs17694493	1	Old Region	31	Coding	8	248	0	none
83	9:21941998-22141998		rs17694493	1	Old Region	31	Lnc	1	31	0	none
83	9:21941998-22141998		rs17694493	1	Old Region	31	Other	10	310	0	none
103	9:33949779-34149779	74	rs10122495	1	New Region	1	Coding	41	41	1	UBE2R2(3)
84	9:33949779-34149779		rs10122495	1	New Region	1	Lnc	2	2	0	none
84	9:33949779-34149779		rs10122495	1	New Region	1	Other	19	19	0	none
104	9:110051379-110256300	75	rs1771718	1	New Region	53	Coding	5	265	1	RAD23B(1)
85	9:110051379-110256300		rs1771718	1	New Region	53	Lnc	2	106	0	none
85	9:110051379-110256300		rs1771718	1	New Region	53	Other	1	53	0	none
105	9:110051379-110256300	75	rs817826	1	Old Region	2	Coding	5	10	0	none
86	9:110051379-110256300		rs817826	1	Old Region	2	Lnc	2	4	0	none
86	9:110051379-110256300		rs817826	1	Old Region	2	Other	1	2	0	none
106	9:124327373-124527373	76	rs1571801	1	Old Region	11	Coding	21	231	0	none
87	9:124327373-124527373		rs1571801	1	Old Region	11	Lnc	1	11	0	none
87	9:124327373-124527373		rs1571801	1	Old Region	11	Other	10	110	0	none
107	9:132476060-132676060	77	rs1182	1	New Region	175	Coding	37	6475	3	C9orf78(1); TOR1A(1); TOR1B(2)
88	9:132476060-132676060		rs1182	1	New Region	175	Lnc	7	1225	0	none
88	9:132476060-132676060		rs1182	1	New Region	175	Other	8	1400	0	none
108	10:45982985-46182985	78	rs76934034	1	Old Region	2	Coding	12	24	0	none
89	10:45982985-46182985		rs76934034	1	Old Region	2	Lnc	3	6	0	none
89	10:45982985-46182985		rs76934034	1	Old Region	2	Other	9	18	0	none
109	10:47446323-47646323	79	rs6602880	1	New Region	7	Coding	8	56	0	none
90	10:47446323-47646323		rs6602880	1	New Region	7	Lnc	3	21	1	RP11-38L15.2(3)
90	10:47446323-47646323		rs6602880	1	New Region	7	Other	9	63	0	none
110	10:51424971-51649496	80	rs3123078, rs10993994	2	Old Region	147	Coding	17	2499	3	AGAP7(3); MSMB(1); NCOA4(1); AGAP7(2)
91	10:51424971-51649496		rs3123078,rs10993994	2	Old Region	147	Lnc	1	147	0	none
91	10:51424971-51649496		rs3123078,rs10993994	2	Old Region	147	Other	9	1323	2	RP11-109G10.2(1); RP11-481A12.2(1)
111	10:90095149-90295149	81	rs1935581	1	New Region	4	Coding	20	80	0	none
92	10:90095149-90295149		rs1935581	1	New Region	4	Lnc	0	0	0
92	10:90095149-90295149		rs1935581	1	New Region	4	Other	9	36	0	none
112	10:104314221-104514221	82	rs3850699	1	Old Region	50	Coding	41	2050	6	AS3MT(3); C10orf32(2); C10orf32-ASMT(3); C10orf95(3); NT5C2(3); TMEM180(3)
93	10:104314221-104514221		rs3850699	1	Old Region	50	Lnc	2	100	0	none
93	10:104314221-104514221		rs3850699	1	Old Region	50	Other	9	450	3	CYP17A1-AS1(2); MIR1307(3); RP11-18I14.10(3)
113	10:114612154-114812154	83	rs7094871	1	New Region	18	Coding	12	216	0	none
94	10:114612154-114812154		rs7094871	1	New Region	18	Lnc	0	0	0
94	10:114612154-114812154		rs7094871	1	New Region	18	Other	6	108	0	none
114	10:122744709-123132519	84	rs11199874	1	Old Region	77	Coding	7	539	0	none
95	10:122744709-123132519		rs11199874	1	Old Region	77	Lnc	0	0	0
95	10:122744709-123132519		rs11199874	1	Old Region	77	Other	5	385	0	none
115	10:122744709-123132519	84	rs2252004	1	Old Region	89	Coding	6	534	0	none
96	10:122744709-123132519		rs2252004	1	Old Region	89	Lnc	0	0	0
96	10:122744709-123132519		rs2252004	1	Old Region	89	Other	5	445	0	none
116	10:126540936-126796872	85	rs67609008, rs4962416	2	Old & New Region	35	Coding	17	595	1	CTBP2(1)
97	10:126540936-126796872		rs67609008,rs4962417	2	Old & New Region	35	Lnc	2	70	0	none
97	10:126540936-126796872		rs67609008,rs4962418	2	Old & New Region	35	Other	4	140	0	none
117	11:1407512-1607512	86	rs1881502	1	New Region	81	Coding	57	4617	1	MOB2(1)
98	11:1407512-1607512		rs1881502	1	New Region	81	Lnc	2	162	0	none
98	11:1407512-1607512		rs1881502	1	New Region	81	Other	19	1539	0	none
118	11:2133574-2334093	87	rs7127900, rs11043143	2	Old & New Region	90	Coding	34	3060	1	ASCL2(1)
99	11:2133574-2334093		rs7127900,rs11043144	2	Old & New Region	90	Lnc	1	90	0	none
99	11:2133574-2334093		rs7127900,rs11043145	2	Old & New Region	90	Other	12	1080	0	none
119	11:7447587-7647587	88	rs61890184	1	New Region	6	Coding	24	144	1	PPFIBP2(1)
100	11:7447587-7647587		rs61890184	1	New Region	6	Lnc	2	12	0	none
100	11:7447587-7647587		rs61890184	1	New Region	6	Other	11	66	0	none
120	11:58815110-59015110	89	rs1938781	1	Old Region	139	Coding	18	2502	1	DTX4(3)
101	11:58815110-59015110		rs1938781	1	Old Region	139	Lnc	3	417	0	none
101	11:58815110-59015110		rs1938781	1	Old Region	139	Other	12	1668	0	none
121	11:61808440-62008440	90	kgp8152823	1	New Region	13	Coding	63	819	1	SCGB2A1(2)
102	11:61808440-62008440		kgp8152823	1	New Region	13	Lnc	5	65	0	none
102	11:61808440-62008440		kgp8152823	1	New Region	13	Other	18	234	0	none
122	11:66851965-67051965	91	rs12785905	1	New Region	8	Coding	66	528	2	RAD9A(1); TCIRG1(2)
103	11:66851965-67051965		rs12785905	1	New Region	8	Lnc	8	64	0	none
103	11:66851965-67051965		rs12785905	1	New Region	8	Other	19	152	0	none
123	11:68835419-69094667	92	rs10792032, rs7931342, rs10896449	3	Old & New Region	53	Coding	17	901	0	none
105	11:68835419-69094667		rs10792032,rs7931342,rs10896449	3	Old & New Region	53	Lnc	3	159	0	none
105	11:68835419-69094667		rs10792032,rs7931342,rs10896449	3	Old & New Region	53	Other	7	371	1	RP11-554A11.9(3)
124	11:68835419-69094667	92	rs11228565, rs12275055	2	Old & New Region	17	Coding	17	289	0	none
106	11:68835419-69094667		rs11228565,rs12275056	2	Old & New Region	17	Lnc	3	51	0	none
106	11:68835419-69094667		rs11228565,rs12275057	2	Old & New Region	17	Other	7	119	0	none
125	11:68835419-69094667	92	rs12418451	1	Old Region	39	Coding	16	624	0	none
106	11:68835419-69094667		rs12418451	1	Old Region	39	Lnc	3	117	0	none
106	11:68835419-69094667		rs12418451	1	Old Region	39	Other	6	234	1	RP11-554A11.9(3)
126	11:69353985-69553985	93	rs36225067	1	New Region	66	Coding	16	1056	0	none
106	11:69353985-69553985		rs36225067	1	New Region	66	Lnc	3	198	0	none
106	11:69353985-69553985		rs36225067	1	New Region	66	Other	12	792	0	none
127	11:102301661-102501661	94	rs11568818	1	Old Region	3	Coding	15	45	2	MMP7(1); RP11-817J15.3(3)
106	11:102301661-102501661		rs11568818	1	Old Region	3	Lnc	0	0	0
106	11:102301661-102501661		rs11568818	1	Old Region	3	Other	10	30	1	RP11-817J15.2(3)
128	11:108043456-108243456	95	rs1800057	1	New Region	5	Coding	14	70	0	none
106	11:108043456-108243456		rs1800057	1	New Region	5	Lnc	0	0	0
106	11:108043456-108243456		rs1800057	1	New Region	5	Other	4	20	0	none
129	11:113707181-113907181	96	rs11214775	1	Old Region	13	Coding	16	208	0	none
106	11:113707181-113907181		rs11214775	1	Old Region	13	Lnc	0	0	0
106	11:113707181-113907181		rs11214775	1	Old Region	13	Other	8	104	0	none
130	11:134166372-134366372	97	rs878987	1	New Region	76	Coding	10	760	1	B3GAT1(1)
106	11:134166372-134366372		rs878987	1	New Region	76	Lnc	4	304	0	none
106	11:134166372-134366372		rs878987	1	New Region	76	Other	4	304	0	none
131	12:12771099-12971099	98	rs2066827	1	New Region	1	Coding	19	19	0	none
106	12:12771099-12971099		rs2066827	1	New Region	1	Lnc	1	1	0	none
106	12:12771099-12971099		rs2066827	1	New Region	1	Other	6	6	0	none
132	12:14316918-14516918	99	rs10845938	1	New Region	5	Coding	16	80	0	none
106	12:14316918-14516918		rs10845938	1	New Region	5	Lnc	1	5	0	none
106	12:14316918-14516918		rs10845938	1	New Region	5	Other	4	20	0	none
133	12:48138757-48519618	100	rs731236	1	Old Region	43	Coding	31	1333	0	none
106	12:48138757-48519618		rs731236	1	Old Region	43	Lnc	2	86	0	none
106	12:48138757-48519618		rs731236	1	Old Region	43	Other	7	301	0	none
134	12:48138757-48519618	100	rs80130819	1	Old Region	13	Coding	36	468	2	COL2A1(1); TMEM106C(3)
106	12:48138757-48519618		rs80130819	1	Old Region	13	Lnc	2	26	0	none
106	12:48138757-48519618		rs80130819	1	Old Region	13	Other	9	117	0	none
135	12:49576010-49776010	101	rs10875943	1	Old Region	53	Coding	48	2544	1	DNAJC22(3)
106	12:49576010-49776010		rs10875943	1	Old Region	53	Lnc	3	159	0	none
106	12:49576010-49776010		rs10875943	1	Old Region	53	Other	16	848	0	none
136	12:53173904-53416821	102	rs902774, rs73110471	2	Old & New Region	56	Coding	51	2856	1	KRT8(3)
106	12:53173904-53416821		rs902774,rs73110472	2	Old & New Region	56	Lnc	4	224	0	none
106	12:53173904-53416821		rs902774,rs73110473	2	Old & New Region	56	Other	24	1344	1	AC107016.1(1)
137	12:64912824-65112824	103	rs7968403	1	New Region	80	Coding	14	1120	0	none
106	12:64912824-65112824		rs7968403	1	New Region	80	Lnc	3	240	0	none
106	12:64912824-65112824		rs7968403	1	New Region	80	Other	10	800	0	none
138	12:79988578-80188578	104	rs12827748	1	Old Region	6	Coding	7	42	1	PAWR(2)
106	12:79988578-80188578		rs12827748	1	Old Region	6	Lnc	3	18	0	none
106	12:79988578-80188578		rs12827748	1	Old Region	6	Other	4	24	0	none
139	12:90060530-90260530	105	chr12:90160530:I	1	New Region	112	Coding	5	560	0	none
106	12:90060530-90260530		chr12:90160530:I	1	New Region	112	Lnc	3	336	0	none
106	12:90060530-90260530		chr12:90160530:I	1	New Region	112	Other	3	336	0	none
140	12:114585571-114785571	106	rs1270884	1	Old Region	42	Coding	12	504	1	TBX5(1)
106	12:114585571-114785571		rs1270884	1	Old Region	42	Lnc	2	84	0	none
106	12:114585571-114785571		rs1270884	1	Old Region	42	Other	4	168	0	none
141	12:114984059-115184059	107	rs61933115	1	New Region	7	Coding	3	21	0	none
106	12:114984059-115184059		rs61933115	1	New Region	7	Lnc	2	14	0	none
106	12:114984059-115184059		rs61933115	1	New Region	7	Other	2	14	0	none
142	12:132967989-133167989	108	rs7295014	1	New Region	71	Coding	27	1917	2	FBRSL1(1); P2RX2(3)
106	12:132967989-133167989		rs7295014	1	New Region	71	Lnc	6	426	0	none
106	12:132967989-133167989		rs7295014	1	New Region	71	Other	5	355	0	none
143	13:73628139-73828139	109	rs9600079	1	Old Region	18	Coding	6	108	0	none
106	13:73628139-73828139		rs9600079	1	Old Region	18	Lnc	1	18	0	none
106	13:73628139-73828139		rs9600079	1	Old Region	18	Other	0	0	0
144	13:103828007-104028007	110	rs1529276	1	Old Region	49	Coding	7	343	0	none
106	13:103828007-104028007		rs1529276	1	Old Region	49	Lnc	1	49	0	none
106	13:103828007-104028007		rs1529276	1	Old Region	49	Other	1	49	0	none
145	14:23205649-23405649	111	rs1004030	1	New Region	2	Coding	37	74	0	none
106	14:23205649-23405649		rs1004030	1	New Region	2	Lnc	1	2	0	none
106	14:23205649-23405649		rs1004030	1	New Region	2	Other	24	48	0	none
146	14:37038294-37238294	112	rs11629412	1	New Region	89	Coding	10	890	0	none
106	14:37038294-37238294		rs11629412	1	New Region	89	Lnc	4	356	0	none
106	14:37038294-37238294		rs11629412	1	New Region	89	Other	7	623	1	RP11-964E11.2(3)
147	14:53272330-53489699	113	rs8008270, rs62003539	2	Old & New Region	39	Coding	15	585	0	none
106	14:53272330-53489699		rs8008270,rs62003540	2	Old & New Region	39	Lnc	1	39	0	none
106	14:53272330-53489699		rs8008270,rs62003541	2	Old & New Region	39	Other	10	390	0	none
148	14:61022526-61222526	114	rs7153648	1	Old Region	96	Coding	18	1728	2	C14orf39(1); SIX6(3)
106	14:61022526-61222526		rs7153648	1	Old Region	96	Lnc	4	384	0	none
106	14:61022526-61222526		rs7153648	1	Old Region	96	Other	11	1056	0	none
149	14:68902988-69226744	115	rs17105852	1	New Region	15	Coding	19	285	0	none
106	14:68902988-69226744		rs17105852	1	New Region	15	Lnc	1	15	0	none
106	14:68902988-69226744		rs17105852	1	New Region	15	Other	10	150	0	none
150	14:68902988-69226744	115	rs2189517	1	New Region	13	Coding	19	247	0	none
106	14:68902988-69226744		rs2189517	1	New Region	13	Lnc	1	13	0	none
106	14:68902988-69226744		rs2189517	1	New Region	13	Other	10	130	0	none
151	14:68902988-69226744	115	rs7141529	1	Old Region	6	Coding	19	114	0	none
106	14:68902988-69226744		rs7141529	1	Old Region	6	Lnc	1	6	0	none
106	14:68902988-69226744		rs7141529	1	Old Region	6	Other	10	60	0	none
152	14:70992256-71192256	116	rs8014671	1	Old Region	14	Coding	12	168	2	COX16(2); SYNJ2BP(2)
106	14:70992256-71192256		rs8014671	1	Old Region	14	Lnc	5	70	0	none
106	14:70992256-71192256		rs8014671	1	Old Region	14	Other	7	98	0	none
153	15:40822915-41022915	117	rs4924487	1	New Region	85	Coding	45	3825	1	RPAP1(3)
106	15:40822915-41022915		rs4924487	1	New Region	85	Lnc	4	340	0	none
106	15:40822915-41022915		rs4924487	1	New Region	85	Other	14	1190	1	RP11-111A22.1(3)
154	15:46539808-46739808	118	rs4775302	1	Old Region	61	Coding	10	610	0	none
106	15:46539808-46739808		rs4775302	1	Old Region	61	Lnc	0	0	0
106	15:46539808-46739808		rs4775302	1	Old Region	61	Other	6	366	0	none
155	16:57554576-57754576	119	rs11863709	1	New Region	10	Coding	47	470	0	none
106	16:57554576-57754576		rs11863709	1	New Region	10	Lnc	1	10	0	none
106	16:57554576-57754576		rs11863709	1	New Region	10	Other	13	130	0	none
156	16:71591329-71791329	120	rs12051443	1	Old Region	115	Coding	25	2875	1	MARVELD3(2)
106	16:71591329-71791329		rs12051443	1	Old Region	115	Lnc	3	345	0	none
106	16:71591329-71791329		rs12051443	1	Old Region	115	Other	13	1495	0	none
157	17:518965-719162	121	rs684232, rs461251	2	Old & New Region	87	Coding	27	2349	3	FAM57A(1); GEMIN4(1); VPS53(1)
106	17:518965-719162		rs684232,rs461252	2	Old & New Region	87	Lnc	3	261	0	none
106	17:518965-719162		rs684232,rs461253	2	Old & New Region	87	Other	15	1305	2	DBIL5P(3); RP5-1029F21.2(1)
158	17:7703118-7903118	122	rs28441558	1	New Region	25	Coding	91	2275	1	TRAPPC1(1)
106	17:7703118-7903118		rs28441558	1	New Region	25	Lnc	4	100	0	none
106	17:7703118-7903118		rs28441558	1	New Region	25	Other	24	600	0	none
159	17:29998749-30198749	123	rs142444269	1	New Region	20	Coding	24	480	0	none
106	17:29998749-30198749		rs142444269	1	New Region	20	Lnc	6	120	0	none
106	17:29998749-30198749		rs142444269	1	New Region	20	Other	23	460	0	none
160	17:35947276-36203565	124	rs11649743, rs718961	2	Old & New Region	10	Coding	25	250	0	none
106	17:35947276-36203565		rs11649743,rs718962	2	Old & New Region	10	Lnc	2	20	0	none
106	17:35947276-36203565		rs11649743,rs718963	2	Old & New Region	10	Other	13	130	0	none
161	17:35947276-36203565	124	rs2229295	1	New Region	2	Coding	27	54	0	none
106	17:35947276-36203565		rs2229295	1	New Region	2	Lnc	2	4	0	none
106	17:35947276-36203565		rs2229295	1	New Region	2	Other	13	26	0	none
162	17:35947276-36203565	124	rs4430796, rs7501939, rs11263763	3	Old & New Region	22	Coding	25	550	1	HNF1B(1); HNF1B(2)
106	17:35947276-36203565		rs4430796,rs7501939,rs11263764	3	Old & New Region	22	Lnc	3	66	0	none
106	17:35947276-36203565		rs4430796,rs7501939,rs11263765	3	Old & New Region	22	Other	14	308	0	none
163	17:47245186-47552263	125	rs11650494, rs11655191	2	Old & New Region	89	Coding	44	3916	0	none
106	17:47245186-47552263		rs11650494,rs11655192	2	Old & New Region	89	Lnc	8	712	0	none
106	17:47245186-47552263		rs11650494,rs11655193	2	Old & New Region	89	Other	19	1691	0	none
164	17:56356120-56556120	126	rs2680708	1	New Region	26	Coding	28	728	4	BZRAP1(2); MKS1(3); TEX14(3); TRIM37(2)
106	17:56356120-56556120		rs2680708	1	New Region	26	Lnc	3	78	0	none
106	17:56356120-56556120		rs2680708	1	New Region	26	Other	8	208	0	none
165	17:69008753-69217214	127	rs1859962, rs8072735	2	Old & New Region	177	Coding	3	531	0	none
106	17:69008753-69217214		rs1859962,rs8072736	2	Old & New Region	177	Lnc	4	708	0	none
106	17:69008753-69217214		rs1859962,rs8072737	2	Old & New Region	177	Other	2	354	0	none
166	18:51672473-51872473	128	rs8093601	1	New Region	26	Coding	7	182	1	POLI(2)
106	18:51672473-51872473		rs8093601	1	New Region	26	Lnc	1	26	0	none
106	18:51672473-51872473		rs8093601	1	New Region	26	Other	1	26	0	none
167	18:53130859-53330859	129	rs28607662	1	New Region	5	Coding	6	30	0	none
106	18:53130859-53330859		rs28607662	1	New Region	5	Lnc	3	15	0	none
106	18:53130859-53330859		rs28607662	1	New Region	5	Other	1	5	0	none
168	18:56646315-56846315	130	rs12956892	1	New Region	45	Coding	9	405	2	SEC11C(3); ZNF532(3)
106	18:56646315-56846315		rs12956892	1	New Region	45	Lnc	7	315	0	none
106	18:56646315-56846315		rs12956892	1	New Region	45	Other	11	495	0	none
169	18:72936165-73136165	131	rs10460109	1	New Region	71	Coding	8	568	0	none
106	18:72936165-73136165		rs10460109	1	New Region	71	Lnc	2	142	0	none
106	18:72936165-73136165		rs10460109	1	New Region	71	Other	2	142	0	none
170	18:76670820-76873973	132	rs9959454, rs7241993	2	Old & New Region	13	Coding	11	143	0	none
106	18:76670820-76873973		rs9959454,rs7241994	2	Old & New Region	13	Lnc	3	39	0	none
106	18:76670820-76873973		rs9959454,rs7241995	2	Old & New Region	13	Other	1	13	0	none
171	19:17114073-17314073	133	rs11666569	1	New Region	30	Coding	60	1800	2	HAUS8(2); MYO9B(1)
106	19:17114073-17314073		rs11666569	1	New Region	30	Lnc	6	180	0	none
106	19:17114073-17314073		rs11666569	1	New Region	30	Other	23	690	2	CTD-3032J10.2(1); CTD-3032J10.3(1)
172	19:32067803-32267803	134	rs118005503	1	New Region	67	Coding	10	670	0	none
106	19:32067803-32267803		rs118005503	1	New Region	67	Lnc	4	268	0	none
106	19:32067803-32267803		rs118005503	1	New Region	67	Other	2	134	0	none
173	19:38635613-38844733	135	rs8102476, rs12610267	2	Old & New Region	32	Coding	54	1728	4	CATSPERG(3); CTB-102L5.4(3); PPP1R14A(1); SPINT2(3)
106	19:38635613-38844733		rs8102476,rs12610268	2	Old & New Region	32	Lnc	11	352	0	none
106	19:38635613-38844733		rs8102476,rs12610269	2	Old & New Region	32	Other	16	512	1	snoU13(2)
174	19:41885587-42085931	136	rs11672691, rs887391, rs74738513	3	Old & New Region	20	Coding	64	1280	1	CEACAM21(2)
106	19:41885587-42085931		rs11672691,rs887391,rs74738514	3	Old & New Region	20	Lnc	4	80	3	AC006129.1(3); AC011526.1(3); CTC-490E21.10(1)
106	19:41885587-42085931		rs11672691,rs887391,rs74738515	3	Old & New Region	20	Other	16	320	0	none
175	19:42600947-42800947	137	rs61088131	1	New Region	39	Coding	43	1677	0	none
106	19:42600947-42800947		rs61088131	1	New Region	39	Lnc	3	117	0	none
106	19:42600947-42800947		rs61088131	1	New Region	39	Other	11	429	0	none
176	19:51261757-51464623	138	rs17632542	1	New Region	7	Coding	74	518	0	none
106	19:51261757-51464623		rs17632542	1	New Region	7	Lnc	5	35	0	none
106	19:51261757-51464623		rs17632542	1	New Region	7	Other	34	238	0	none
177	19:51261757-51464623	138	rs2735839	1	Old Region	4	Coding	74	296	0	none
106	19:51261757-51464623		rs2735839	1	Old Region	4	Lnc	5	20	0	none
106	19:51261757-51464623		rs2735839	1	Old Region	4	Other	34	136	0	none
178	19:54697848-54897848	139	rs103294	1	Old Region	38	Coding	62	2356	1	LILRA3(1)
106	19:54697848-54897848		rs103294	1	Old Region	38	Lnc	7	266	0	none
106	19:54697848-54897848		rs103294	1	Old Region	38	Other	25	950	0	none
179	20:49427922-49627922	140	rs12480328	1	Old Region	63	Coding	19	1197	0	none
106	20:49427922-49627922		rs12480328	1	Old Region	63	Lnc	5	315	0	none
106	20:49427922-49627922		rs12480328	1	Old Region	63	Other	7	441	0	none
180	20:60915611-61115611	141	rs2427345	1	Old Region	17	Coding	28	476	1	CABLES2(3)
106	20:60915611-61115611		rs2427345	1	Old Region	17	Lnc	3	51	0	none
106	20:60915611-61115611		rs2427345	1	Old Region	17	Other	8	136	0	none
181	20:62262563-62474389	142	rs1058319	1	New Region	2	Coding	46	92	1	ZGPAT(2)
106	20:62262563-62474389		rs1058319	1	New Region	2	Lnc	3	6	0	none
106	20:62262563-62474389		rs1058319	1	New Region	2	Other	7	14	0	none
182	20:62262563-62474389	142	rs6062509	1	Old Region	134	Coding	46	6164	3	GMEB2(3); LIME1(3); ZGPAT(1)
106	20:62262563-62474389		rs6062509	1	Old Region	134	Lnc	3	402	0	none
106	20:62262563-62474389		rs6062509	1	Old Region	134	Other	7	938	0	none
183	21:42801421-43001421	143	rs1041449	1	Old Region	17	Coding	17	289	1	TMPRSS2(3)
106	21:42801421-43001421		rs1041449	1	Old Region	17	Lnc	2	34	0	none
106	21:42801421-43001421		rs1041449	1	Old Region	17	Other	8	136	0	none
184	22:19657892-19857892	144	rs2238776	1	Old Region	17	Coding	37	629	1	TBX1(2)
106	22:19657892-19857892		rs2238776	1	Old Region	17	Lnc	3	51	0	none
106	22:19657892-19857892		rs2238776	1	Old Region	17	Other	24	408	0	none
185	22:28788939-28988939	145	rs9625483	1	New Region	6	Coding	19	114	0	none
106	22:28788939-28988939		rs9625483	1	New Region	6	Lnc	0	0	0
106	22:28788939-28988939		rs9625483	1	New Region	6	Other	9	54	1	CTA-292E10.8(3)
186	22:40336973-40552119	146	rs11704416, rs9623117	2	Old Region	82	Coding	29	2378	0	none
106	22:40336973-40552119		rs11704416,rs9623117	2	Old Region	82	Lnc	0	0	0
106	22:40336973-40552119		rs11704416,rs9623117	2	Old Region	82	Other	13	1066	0	none
187	22:40697933-40897933	147	rs11704314	1	New Region	6	Coding	28	168	0	none
106	22:40697933-40897933		rs11704314	1	New Region	6	Lnc	1	6	0	none
106	22:40697933-40897933		rs11704314	1	New Region	6	Other	14	84	0	none
188	22:43400212-43618275	148	rs5751435, rs742134	2	Old & New Region	19	Coding	28	532	0	none
106	22:43400212-43618275		rs5751435,rs742135	2	Old & New Region	19	Lnc	3	57	0	none
106	22:43400212-43618275		rs5751435,rs742136	2	Old & New Region	19	Other	17	323	0	none
189	22:43400212-43618275	148	rs5759167	1	Old Region	4	Coding	28	112	2	ARFGAP3(3); POLDIP3(2)
106	22:43400212-43618275		rs5759167	1	Old Region	4	Lnc	3	12	0	none
106	22:43400212-43618275		rs5759167	1	Old Region	4	Other	17	68	0	none
190	23:9714135-9914135	149	rs2405942	1	Old Region	44	Coding	7	308	2	GPR143(1); SHROOM2(1)
106	23:9714135-9914135		rs2405942	1	Old Region	44	Lnc	1	44	0	none
106	23:9714135-9914135		rs2405942	1	Old Region	44	Other	1	44	0	none
191	23:11382634-11582634	150	rs17321482	1	New Region	1	Coding	5	5	1	ARHGAP6(1)
106	23:11382634-11582634		rs17321482	1	New Region	1	Lnc	0	0	0
106	23:11382634-11582634		rs17321482	1	New Region	1	Other	0	0	0
192	23:51110057-51387789	151	rs1327301, rs5945619, rs1541241	3	Old & New Region	184	Coding	5	920	1	NUDT11(1)
106	23:51110057-51387789		rs1327301,rs5945619,rs1541242	3	Old & New Region	184	Lnc	1	184	1	RP11-104D21.3(3)
106	23:51110057-51387789		rs1327301,rs5945619,rs1541243	3	Old & New Region	184	Other	2	368	0	none
193	23:52796949-52996949	152	rs2807031	1	Old Region	51	Coding	10	510	0	none
106	23:52796949-52996949		rs2807031	1	Old Region	51	Lnc	3	153	0	none
106	23:52796949-52996949		rs2807031	1	Old Region	51	Other	9	459	0	none
194	23:66781583-67121550	153	rs4446868, rs5919432	2	Old & New Region	226	Coding	6	1356	0	none
106	23:66781583-67121550		rs4446868,rs5919433	2	Old & New Region	226	Lnc	1	226	0	none
106	23:66781583-67121550		rs4446868,rs5919434	2	Old & New Region	226	Other	2	452	0	none
195	23:70039850-70239850	154	rs6625711	1	Old Region	20	Coding	24	480	1	SLC7A3(2)
106	23:70039850-70239850		rs6625711	1	Old Region	20	Lnc	0	0	0
106	23:70039850-70239850		rs6625711	1	Old Region	20	Other	12	240	0	none
196	23:70307983-70507983	155	rs4844289	1	Old Region	45	Coding	27	1215	1	GJB1(1)
106	23:70307983-70507983		rs4844289	1	Old Region	45	Lnc	0	0	0
106	23:70307983-70507983		rs4844289	1	Old Region	45	Other	15	675	0	none
*New (i.e., not included in Thibodeau et al. analysis) risk SNPs (Column D) and newly identified significant genes (Column L) are bolded. †HOTTIP, a well-known lncRNA, is classified as anti-sense RNA in ENSEMBL.
