# Supplementary material for: An expanded variant list and assembly annotation identifies multiple novel coding and noncoding genes for prostate cancer risk using a normal prostate tissue eQTL data set
Source: PLoS One. 2019 Apr 8;14(4):e0214588. doi: 10.1371/journal.pone.0214588 (PMC6453468; doi:10.1371/journal.pone.0214588)
Supplement: S4 Table — (XLSX) [file pone.0214588.s004.xlsx]

## Sheet: S4 Table
S4 Table. Significant eQTL variants for SKIL.
rsID	Position (hg19)	Minor allele	Major allele	Minor allele frequency in this study	Beta	p-value	FDR	LD with PrCa-risk SNP rs78416326	LD with PrCa-risk SNP kgp8877915	LD with PrCa-risk SNP rs10936632	Defined Prca enhancer1	Factorbook Altered TF motifs2	RegulomeDB score (category 1-3 more likely functional)3	Prostate specific RegulomeDB details3	Defined chromatin states (PrEC)4	Defined chromatin states (PC3)4
rs61436251	3:170083629	G	C	0.1683	-0.128502	1.16979e-13	2.4741e-10	0.88551	<0.2	<0.2			5		Heterochromatin	Transcribed
rs76925190	3:170066339	C	A	0.1605	-0.124709	3.76264e-13	3.97899e-10	0.8528	<0.2	<0.2			6		Transcribed	Heterochromatin
chr3:170105309:D (rs77658498)	3:170105309	A	ACTT	0.1652	-0.125336	7.73065e-13	5.45011e-10	0.869677	<0.2	<0.2			5		Heterochromatin	Transcribed
rs62295839	3:170092057	C	A	0.1777	-0.113463	1.69193e-12	8.78132e-10	0.737958	<0.2	<0.2			No Data		Heterochromatin	Transcribed
rs78416326	3:170074517	C	G	0.1768	-0.117997	2.07596e-12	8.78132e-10	1	<0.2	<0.2			2a	NR2F1, HNF4, COUP-TF motifs (LnCap)	Promoter	Promoter
rs75982374	3:170063227	G	A	0.1292	-0.121407	4.61092e-10	1.4939e-07	0.627677	<0.2	<0.2			5		Enhancer	Heterochromatin
rs80304993	3:170097606	A	G	0.2088	-0.0978042	4.94436e-10	1.4939e-07	0.704905	<0.2	0.23141			No Data		Heterochromatin	Transcribed
rs148376875	3:170126707	T	G	0.1083	-0.126369	3.75224e-09	9.91998e-07	0.547906	<0.2	<0.2			No Data		Heterochromatin	Heterochromatin
rs56257047	3:169988286	T	C	0.1484	-0.105193	4.37698e-09	1.02859e-06	0.530953	<0.2	<0.2			4		Heterochromatin	Heterochromatin
rs71277158	3:169999216	G	T	0.1486	-0.104441	5.12665e-09	1.08429e-06	0.540211	<0.2	<0.2			5		Heterochromatin	Heterochromatin
chr3:170129608:I (rs74651796)	3:170129608	GT	G	0.1849	-0.0944591	6.58674e-09	1.26645e-06	0.561682	<0.2	0.256202			6		Heterochromatin	CTCF
rs10804842	3:170135700	C	T	0.228	-0.0808227	6.58932e-08	3.55823e-05	0.442212	<0.2	0.291625			6		Heterochromatin	Heterochromatin
rs6444923	3:170122784	T	C	0.3365	-0.0612027	3.58442e-06	0.00059269	0.347789	<0.2	0.5443			No Data		Heterochromatin	Heterochromatin
rs12486850	3:170122676	A	G	0.3314	-0.0607875	4.00726e-06	0.00059269	0.34921	<0.2	0.535292			No Data		Heterochromatin	Heterochromatin
rs6762828	3:170122872	T	C	0.3314	-0.0607686	4.02393e-06	0.00059269	0.34921	<0.2	0.535292			6		Heterochromatin	Heterochromatin
rs12634437	3:170126305	G	A	0.3304	-0.0605063	4.22339e-06	0.00059269	0.34921	<0.2	0.535292			No Data		Heterochromatin	Heterochromatin
rs6444924	3:170123048	C	A	0.3333	-0.0606439	4.82115e-06	0.00059269	0.350381	<0.2	0.532686			6		Heterochromatin	Heterochromatin
rs6768083	3:170120253	A	T	0.3335	-0.0603935	4.96727e-06	0.00059269	0.357387	<0.2	0.531821			No Data		Heterochromatin	Transcribed
rs2421927	3:170121153	G	A	0.3333	-0.0603236	5.04417e-06	0.00059269	0.353282	<0.2	0.536148			6		Heterochromatin	Transcribed
rs12488537	3:170124354	T	C	0.3346	-0.0599502	5.68311e-06	0.000597642	0.353282	<0.2	0.536148			No Data		Heterochromatin	Heterochromatin
rs12491115	3:170125604	T	A	0.3285	-0.0600892	5.68531e-06	0.000597642	0.34517	<0.2	0.534444			No Data		Heterochromatin	Heterochromatin
rs13071543	3:170127919	T	C	0.3315	-0.059523	5.93404e-06	0.000597642	0.353282	<0.2	0.536148			No Data		Heterochromatin	Heterochromatin
chr3:170127844:I	3:170127844	AT	A	0.3278	-0.0596917	6.45695e-06	0.00059848	0.34921	<0.2	0.535292			6		Heterochromatin	Heterochromatin
rs62293498	3:170132824	T	C	0.3357	-0.0587084	6.50829e-06	0.00059848	0.334904	<0.2	0.496719			No Data		Heterochromatin	Heterochromatin
rs12487040	3:170103592	C	T	0.359	-0.0631492	1.23288e-06	0.000614542	0.386776	<0.2	0.422176			6		Heterochromatin	Transcribed
rs11720323	3:170104013	C	G	0.36	-0.0626841	1.45564e-06	0.000615281	0.385423	<0.2	0.422977			No Data		Heterochromatin	Transcribed
rs9815664	3:170069655	A	G	0.4055	-0.0592458	1.47872e-06	0.000615281	0.27621	<0.2	0.312397			6		Transcribed	Heterochromatin
rs1045210	3:170114078	C	A	0.3601	-0.0626965	1.51921e-06	0.000615281	0.382502	<0.2	0.421461			6		CTCF	Transcribed
rs73879193	3:170018499	G	A	0.1246	-0.0948646	1.63134e-06	0.00062183	0.427781	<0.2	<0.2			6		Heterochromatin	Heterochromatin
rs55953261	3:170121598	A	G	0.4817	-0.057042	7.6938e-06	0.000657631	<0.2	<0.2	0.996619			6		Heterochromatin	Heterochromatin
rs35763188	3:170133401	G	A	0.3386	-0.0578907	7.92956e-06	0.000657631	0.333534	<0.2	0.497565			5		Heterochromatin	Heterochromatin
rs56121376	3:170123144	C	T	0.4814	-0.0568511	8.08436e-06	0.000657631	<0.2	<0.2	0.996619			No Data		Heterochromatin	Heterochromatin
rs7644073	3:170126670	A	G	0.3223	-0.0602019	8.58128e-06	0.0006722	0.338251	<0.2	0.527211			No Data		Heterochromatin	Heterochromatin
rs62293499	3:170140153	C	A	0.3366	-0.0581618	1.00838e-05	0.000749161	0.32382	<0.2	0.479318			5		Heterochromatin	Heterochromatin
rs10936632	3:170130102	C	A	0.4817	-0.0560946	1.02722e-05	0.000749161	<0.2	<0.2	1			No Data		Heterochromatin	Heterochromatin
rs59758024	3:170119352	T	A	0.4616	0.055378	1.25616e-05	0.000879913	<0.2	<0.2	0.775352			6		Heterochromatin	Transcribed
chr3:170109613:D	3:170109613	T	TTA	0.4576	0.0553251	1.28971e-05	0.000879913	<0.2	<0.2	0.647286			No Data		Heterochromatin	Transcribed
rs62293481	3:170109434	G	C	0.4571	0.0550572	1.46267e-05	0.000966732	<0.2	<0.2	0.644597			6		Heterochromatin	Transcribed
rs4582064	3:170095914	T	C	0.3641	-0.0607404	3.24731e-06	0.00116903	0.3814	<0.2	0.420832			6		Heterochromatin	Transcribed
chr3:170120192:I	3:170120192	CAATA	C	0.3594	-0.0561249	1.82456e-05	0.00116937	0.325019	<0.2	0.588868			6		Heterochromatin	Transcribed
rs2901621	3:170057704	C	G	0.397	-0.0569292	4.20409e-06	0.00118989	0.210177	<0.2	<0.2			6		Heterochromatin	Transcribed
rs141012440	3:170084203	T	C	0.0376	-0.170919	5.27039e-06	0.00123278	<0.2	<0.2	<0.2			No Data		Heterochromatin	Promoter
rs11714318	3:169955975	G	A	0.3915	-0.0543269	5.75272e-06	0.00123278	<0.2	<0.2	<0.2			6		Heterochromatin	Heterochromatin
chr3:169954759:D	3:169954759	C	CAT	0.3938	-0.0543045	6.14607e-06	0.00123278	<0.2	<0.2	<0.2			6		Heterochromatin	Heterochromatin
chr3:170100203:I	3:170100203	TTA	T	0.364	-0.0586597	6.65851e-06	0.00123278	0.352605	<0.2	0.422905			5		Heterochromatin	Transcribed
rs1684884	3:169958949	G	A	0.3931	-0.0538022	7.03288e-06	0.00126592	<0.2	<0.2	<0.2			No Data		Heterochromatin	Heterochromatin
chr3:169972382:D	3:169972382	GT	G	0.3929	-0.0533278	8.20221e-06	0.00132876	<0.2	<0.2	<0.2			6		Transcribed	Heterochromatin
rs2692239	3:170016112	A	G	0.3949	-0.0530546	9.5915e-06	0.0014792	<0.2	<0.2	<0.2			6		Heterochromatin	Heterochromatin
rs1500111	3:170017585	A	G	0.3959	-0.0530306	9.92306e-06	0.0014792	<0.2	<0.2	<0.2			5		Heterochromatin	Heterochromatin
rs1567528	3:169980301	T	C	0.3923	-0.0526283	1.06796e-05	0.00150443	<0.2	<0.2	<0.2			5		Transcribed	Heterochromatin
rs4955720	3:170028600	A	C	0.3919	-0.0525145	1.13884e-05	0.00157014	<0.2	<0.2	<0.2			4		Heterochromatin	Promoter
rs6770844	3:170150812	C	T	0.3365	-0.0577685	1.23304e-05	0.0016612	0.312799	<0.2	0.466858			No Data		Heterochromatin	Heterochromatin
rs62293497	3:170126565	G	T	0.3595	-0.0545605	2.68816e-05	0.00167219	0.322342	<0.2	0.592001			No Data		Heterochromatin	Heterochromatin
rs13096001	3:170128750	G	T	0.3588	-0.0542155	2.87567e-05	0.00173773	0.322342	<0.2	0.592001			5		Heterochromatin	Heterochromatin
rs139048524	3:170083585	T	C	0.0189	-0.224179	1.51493e-05	0.00188784	<0.2	<0.2	<0.2			5		Heterochromatin	Transcribed
rs2422035	3:170145272	A	G	0.3371	-0.0569809	1.57083e-05	0.00192056	0.309155	<0.2	0.469061			No Data		Heterochromatin	Enhancer
rs10804840	3:170071807	A	G	0.4395	0.0529643	3.46762e-05	0.00198391	<0.2	<0.2	0.608735			5		Transcribed	Enhancer
rs10804839	3:170071783	T	A	0.4395	0.052962	3.47067e-05	0.00198391	<0.2	<0.2	0.608735			5		Transcribed	Transcribed
rs61212679	3:170098439	T	A	0.4589	0.0551468	3.61316e-05	0.00201101	<0.2	<0.2	0.612874			6		Heterochromatin	Transcribed
rs1705580	3:169997015	T	C	0.396	-0.0509539	2.10563e-05	0.00248081	<0.2	<0.2	<0.2			5		Heterochromatin	Heterochromatin
rs1035298	3:170160493	T	C	0.3651	-0.0639729	2.21139e-05	0.00255889	0.211797	<0.2	0.258804			No Data		Heterochromatin	Heterochromatin
rs6444912	3:170061629	T	C	0.3905	-0.0517071	2.29903e-05	0.00261364	0.207766	<0.2	0.236101			4		Enhancer	Transcribed
rs7614583	3:170045259	A	G	0.4249	-0.0499702	2.37095e-05	0.00264893	<0.2	<0.2	0.21112			5		Heterochromatin	Heterochromatin
rs34945446	3:170132975	G	A	0.3689	-0.0534126	5.25921e-05	0.00285211	0.305189	<0.2	0.541032			No Data		Heterochromatin	Heterochromatin
rs1705593	3:169979281	A	C	0.3852	-0.0503331	3.43822e-05	0.00356984	<0.2	<0.2	<0.2			5		Transcribed	Heterochromatin
chr3:170099218:D	3:170099218	A	ATTAT	0.4185	0.0529936	7.26455e-05	0.00384113	<0.2	<0.2	0.553534			6		Heterochromatin	Transcribed
rs6444914	3:170061756	A	G	0.3928	-0.0502111	3.90709e-05	0.00389507	0.206837	<0.2	0.243043			4		Enhancer	Transcribed
rs9827634	3:169971448	A	G	0.4302	-0.0484079	4.70497e-05	0.00461942	<0.2	<0.2	0.203589			6		Transcribed	Heterochromatin
chr3:170099226:D	3:170099226	T	TTTA	0.4149	0.0519502	0.000109955	0.00567209	<0.2	<0.2	0.549943			6		Heterochromatin	Transcribed
rs7610584	3:170153183	T	C	0.4935	0.0485668	0.000121086	0.00602814	<0.2	<0.2	0.754188			4		Heterochromatin	Heterochromatin
rs17826519	3:170062936	G	A	0.4331	0.048448	0.000122558	0.00602814	<0.2	<0.2	0.564885	Pca.e16.1	BARHL2, BHLHE40	4		Enhancer	Heterochromatin
rs2032744	3:170152884	C	T	0.4041	-0.0497235	9.77858e-05	0.00918336	0.231893	<0.2	0.479247			No Data		Heterochromatin	Heterochromatin
rs9865021	3:170146881	T	C	0.4915	0.0466683	0.000209835	0.00963805	<0.2	<0.2	0.765311			3a		Heterochromatin	Enhancer
rs6794467	3:170147991	A	C	0.4915	0.0465805	0.000215755	0.00963805	<0.2	<0.2	0.765311			5		Heterochromatin	Enhancer
rs969217	3:170159134	T	C	0.37	-0.0536964	0.000111118	0.0101415	0.258215	<0.2	0.353751			5		Heterochromatin	Heterochromatin
rs77964281	3:169916180	C	T	0.1231	-0.0751727	0.000116659	0.0104993	0.29288	<0.2	<0.2			6		Transcribed	Heterochromatin
rs55959235	3:170007309	T	C	0.0264	-0.155006	0.000171026	0.0147767	<0.2	<0.2	<0.2			5		Heterochromatin	Heterochromatin
rs113351200	3:169915772	C	T	0.1438	-0.0706278	0.000210106	0.0176817	0.227566	<0.2	<0.2			No Data		Transcribed	Transcribed
chr3:170032512:I	3:170032512	GC	G	0.4055	0.0452386	0.000272695	0.0223679	<0.2	<0.2	0.223837			No Data		Heterochromatin	Transcribed
rs62295833	3:170061357	T	C	0.2315	0.0598767	0.000284557	0.0230491	<0.2	<0.2	<0.2			6		Transcribed	Transcribed
rs1023599	3:170255506	C	T	0.31	-0.0491278	0.000349966	0.0279973	<0.2	<0.2	<0.2			5		Heterochromatin	Heterochromatin
rs4955731	3:170251933	C	T	0.3094	-0.0491849	0.000359478	0.0284075	<0.2	<0.2	<0.2			5		Heterochromatin	Heterochromatin
chr3:169748798:D	3:169748798	A	AT	0.2286	-0.0598057	0.000364157	0.0284306	<0.2	<0.2	<0.2			6		Heterochromatin	Heterochromatin
rs13096202	3:170249975	T	C	0.3095	-0.0491766	0.000375591	0.0286769	<0.2	<0.2	<0.2			4		Heterochromatin	Heterochromatin
rs35803767	3:170250002	G	A	0.3095	-0.0491662	0.000376163	0.0286769	<0.2	<0.2	<0.2			4		Heterochromatin	Heterochromatin
chr3:170032514:I	3:170032514	CA	C	0.4113	0.0434787	0.000381105	0.0287158	<0.2	<0.2	0.22892			No Data		Heterochromatin	Transcribed
rs13082930	3:170054689	A	G	0.4078	0.0448322	0.000396695	0.0295469	<0.2	<0.2	0.249631			No Data		Heterochromatin	Transcribed
rs111367602	3:169748004	T	C	0.1065	-0.074245	0.000410837	0.0302525	0.215143	<0.2	<0.2			6		Heterochromatin	Heterochromatin
rs145831300	3:169984918	G	C	0.0192	-0.174596	0.000427509	0.0311265	<0.2	<0.2	<0.2			5		Heterochromatin	Heterochromatin
rs73879159	3:169753747	T	G	0.1076	-0.0733229	0.000438675	0.0315846	0.232306	<0.2	<0.2			5		Heterochromatin	Heterochromatin
chr3:169752728:D	3:169752728	C	CCT	0.1079	-0.0730439	0.000463267	0.0329522	0.218537	<0.2	<0.2			6		Heterochromatin	Heterochromatin
chr3:169796432:D	3:169796432	G	GCTAA	0.1128	-0.0727992	0.00046784	0.0329522	0.298226	<0.2	<0.2			4		CTCF	CTCF
rs2160902	3:169752927	A	G	0.1075	-0.072662	0.000500224	0.0348543	0.215143	<0.2	<0.2			No Data		Heterochromatin	Heterochromatin
chr3:170155871:D	3:170155871	TTATTTAAA	T	0.4815	-0.0422047	0.000892481	0.0350256	<0.2	<0.2	0.567906			2b		Heterochromatin	Heterochromatin
chr3:170155874:D	3:170155874	TTTAAATATAA	T	0.4815	-0.0422042	0.00089252	0.0350256	<0.2	<0.2	0.567906			2b		Heterochromatin	Heterochromatin
rs9811071	3:170156832	C	T	0.4768	-0.0419865	0.000894269	0.0350256	<0.2	<0.2	0.575848			No Data		Heterochromatin	Heterochromatin
rs10936633	3:170158128	A	G	0.4745	-0.0412421	0.00102581	0.0374067	<0.2	<0.2	0.575848			3a		Heterochromatin	Heterochromatin
rs6762609	3:169916919	T	C	0.121	-0.0678825	0.000548576	0.0376869	0.289145	<0.2	<0.2			5		Heterochromatin	Heterochromatin
rs75286521	3:169748803	G	A	0.1073	-0.0721855	0.000553045	0.0376869	0.215143	<0.2	<0.2			6		Heterochromatin	Heterochromatin
1. Hazelett, D.J., Rhie, S.K., Gaddis, M., Yan, C., Lakeland, D.L., Coetzee, S.G., Ellipse, G.-O.N.c., Practical, c., Henderson, B.E., Noushmehr, H., et al. (2014). Comprehensive Functional Annotation of 77 Prostate Cancer Risk Loci. PLOS Genetics 10, e1004102. 2. Wang, J., Zhuang, J., Iyer, S., Lin, X., Whitfield, T.W., Greven, M.C., Pierce, B.G., Dong, X., Kundaje, A., Cheng, Y., et al. (2012).…
