# Supplementary material for: An expanded variant list and assembly annotation identifies multiple novel coding and noncoding genes for prostate cancer risk using a normal prostate tissue eQTL data set
Source: PLoS One. 2019 Apr 8;14(4):e0214588. doi: 10.1371/journal.pone.0214588 (PMC6453468; doi:10.1371/journal.pone.0214588)
Supplement: S5 Table — (XLSX) [file pone.0214588.s005.xlsx]

## Sheet: S5 Table
S5 Table. Significant eQTL variants for RP11-351C8.
rsID	Minor allele	Major allele	Minor allele frequency in this study	Beta	p-value	FDR	LD with PrCa-risk SNP rs979200	LD with PrCa-risk SNP rs12543663	LD with PrCa-risk SNP rs10086908	LD with PrCa-risk SNP rs1016343	LD with PrCa-risk SNP rs13252298	LD with PrCa-risk SNP rs1456315	LD with PrCa-risk SNP rs13254738	LD with PrCa-risk SNP rs6983561	LD with PrCa-risk SNP rs16902094	LD with PrCa-risk SNP rs445114	LD with PrCa-risk SNP rs620861	LD with PrCa-risk SNP rs6983267	LD with PrCa-risk SNP rs7837328	LD with PrCa-risk SNP rs7000448	LD with PrCa-risk SNP rs1447295	LD with PrCa-risk SNP rs4242382	LD with PrCa-risk SNP rs10090154	LD with PrCa-risk SNP rs7837688	LD with PrCa-risk SNP rs7005795	Defined Prca enhancer1	Factorbook Altered TF motifs2	RegulomeDB score (category 1-3 more likely functional)3	Prostate specific RegulomeDB details3	Defined chromatin states (PrEC)4	Defined chromatin states (PC3)4
rs73351621	A	G	0.2874	0.208053	6.31686e-07	2.13918e-05	0.249862	<0.2	0.977742	<0.2	<0.2	<0.2	<0.2	<0.2	<0.2	<0.2	<0.2	<0.2	<0.2	<0.2	<0.2	<0.2	<0.2	<0.2	<0.2			5		Heterochromatin	Heterochromatin
rs16901898	C	T	0.2883	0.205282	9.21831e-07	2.13918e-05	0.256817	<0.2	0.988824	<0.2	<0.2	<0.2	<0.2	<0.2	<0.2	<0.2	<0.2	<0.2	<0.2	<0.2	<0.2	<0.2	<0.2	<0.2	<0.2			5		Heterochromatin	Heterochromatin
rs28615829	A	G	0.2879	0.205137	9.34229e-07	2.13918e-05	0.252046	<0.2	0.985137	<0.2	<0.2	<0.2	<0.2	<0.2	<0.2	<0.2	<0.2	<0.2	<0.2	<0.2	<0.2	<0.2	<0.2	<0.2	<0.2			3a	SPDEF (VCaP)	Heterochromatin	Heterochromatin
rs17830059	G	C	0.2873	0.205021	9.9497e-07	2.13918e-05	0.249201	<0.2	0.981431	<0.2	<0.2	<0.2	<0.2	<0.2	<0.2	<0.2	<0.2	<0.2	<0.2	<0.2	<0.2	<0.2	<0.2	<0.2	<0.2			5		Heterochromatin	Heterochromatin
rs10086908	C	T	0.2919	0.20261	1.12182e-06	2.13918e-05	0.251637	<0.2	1	<0.2	<0.2	<0.2	<0.2	<0.2	<0.2	<0.2	<0.2	<0.2	<0.2	<0.2	<0.2	<0.2	<0.2	<0.2	<0.2			5		Heterochromatin	Heterochromatin
rs6651240	T	A	0.2866	0.203261	1.17897e-06	2.13918e-05	0.250808	<0.2	0.981471	<0.2	<0.2	<0.2	<0.2	<0.2	<0.2	<0.2	<0.2	<0.2	<0.2	<0.2	<0.2	<0.2	<0.2	<0.2	<0.2	PCa.e39.1		6		Heterochromatin	Heterochromatin
rs7824011	C	G	0.2866	0.203236	1.17969e-06	2.13918e-05	0.250808	<0.2	0.981471	<0.2	<0.2	<0.2	<0.2	<0.2	<0.2	<0.2	<0.2	<0.2	<0.2	<0.2	<0.2	<0.2	<0.2	<0.2	<0.2	PCa.e39.1		6		Heterochromatin	Heterochromatin
rs7823764	G	A	0.2866	0.203236	1.17969e-06	2.13918e-05	0.250808	<0.2	0.981471	<0.2	<0.2	<0.2	<0.2	<0.2	<0.2	<0.2	<0.2	<0.2	<0.2	<0.2	<0.2	<0.2	<0.2	<0.2	<0.2	PCa.e39.1	ETS1	No Data		Heterochromatin	Heterochromatin
rs7842175	C	T	0.2866	0.203236	1.17969e-06	2.13918e-05	0.250808	<0.2	0.981471	<0.2	<0.2	<0.2	<0.2	<0.2	<0.2	<0.2	<0.2	<0.2	<0.2	<0.2	<0.2	<0.2	<0.2	<0.2	<0.2	PCa.e39.1	BARHL2, SOX2, UA8	No Data		Heterochromatin	Heterochromatin
rs7824393	G	A	0.2866	0.203236	1.17969e-06	2.13918e-05	0.250808	<0.2	0.981471	<0.2	<0.2	<0.2	<0.2	<0.2	<0.2	<0.2	<0.2	<0.2	<0.2	<0.2	<0.2	<0.2	<0.2	<0.2	<0.2	PCa.e39.1	AP1	6		Heterochromatin	Heterochromatin
rs16901904	C	T	0.2866	0.203236	1.17969e-06	2.13918e-05	0.250808	<0.2	0.981471	<0.2	<0.2	<0.2	<0.2	<0.2	<0.2	<0.2	<0.2	<0.2	<0.2	<0.2	<0.2	<0.2	<0.2	<0.2	<0.2	PCa.e39.1	Nkx3.1(Homeobox)/LNCaP-Nkx3.1-ChIP-Seq(GSE28264)/Homer	No Data		Heterochromatin	Heterochromatin
rs2124597	C	T	0.2866	0.203236	1.17969e-06	2.13918e-05	0.250808	<0.2	0.981471	<0.2	<0.2	<0.2	<0.2	<0.2	<0.2	<0.2	<0.2	<0.2	<0.2	<0.2	<0.2	<0.2	<0.2	<0.2	<0.2	PCa.e39.1	MYC, NRF1, POU2F2	5		Heterochromatin	Heterochromatin
rs9693379	A	C	0.2866	0.203588	1.17992e-06	2.13918e-05	0.254315	<0.2	0.981471	<0.2	<0.2	<0.2	<0.2	<0.2	<0.2	<0.2	<0.2	<0.2	<0.2	<0.2	<0.2	<0.2	<0.2	<0.2	<0.2	PCa.e39.1	UA2	5		Heterochromatin	Heterochromatin
rs7823297	T	C	0.2866	0.20325	1.18342e-06	2.13918e-05	0.250808	<0.2	0.981471	<0.2	<0.2	<0.2	<0.2	<0.2	<0.2	<0.2	<0.2	<0.2	<0.2	<0.2	<0.2	<0.2	<0.2	<0.2	<0.2	PCa.e39.1	POU2F2	6		Heterochromatin	Heterochromatin
rs17762938	C	T	0.2865	0.203252	1.18455e-06	2.13918e-05	0.250808	<0.2	0.981471	<0.2	<0.2	<0.2	<0.2	<0.2	<0.2	<0.2	<0.2	<0.2	<0.2	<0.2	<0.2	<0.2	<0.2	<0.2	<0.2	PCa.e39.1	BHLHE40, MAX, MYC	No Data		Heterochromatin	Heterochromatin
rs9656964	G	C	0.2865	0.203254	1.18622e-06	2.13918e-05	0.250808	<0.2	0.981471	<0.2	<0.2	<0.2	<0.2	<0.2	<0.2	<0.2	<0.2	<0.2	<0.2	<0.2	<0.2	<0.2	<0.2	<0.2	<0.2	PCa.e39.1	UA4	6		Heterochromatin	Heterochromatin
rs4473999	T	C	0.2865	0.203254	1.18656e-06	2.13918e-05	0.250808	<0.2	0.981471	<0.2	<0.2	<0.2	<0.2	<0.2	<0.2	<0.2	<0.2	<0.2	<0.2	<0.2	<0.2	<0.2	<0.2	<0.2	<0.2	PCa.e39.1	AP1	No Data		Heterochromatin	Heterochromatin
rs1551513	C	T	0.2865	0.203253	1.19023e-06	2.13918e-05	0.250808	<0.2	0.981471	<0.2	<0.2	<0.2	<0.2	<0.2	<0.2	<0.2	<0.2	<0.2	<0.2	<0.2	<0.2	<0.2	<0.2	<0.2	<0.2	PCa.e39.1	UA9	No Data		Heterochromatin	Heterochromatin
rs1551515	A	T	0.2864	0.203245	1.19524e-06	2.13918e-05	0.250808	<0.2	0.981471	<0.2	<0.2	<0.2	<0.2	<0.2	<0.2	<0.2	<0.2	<0.2	<0.2	<0.2	<0.2	<0.2	<0.2	<0.2	<0.2	PCa.e39.1	ETS1, MAX, MYC, SOX2, UA4, ZEB1	5		Heterochromatin	Heterochromatin
rs4573233	A	G	0.2863	0.203234	1.19914e-06	2.13918e-05	0.250808	<0.2	0.981471	<0.2	<0.2	<0.2	<0.2	<0.2	<0.2	<0.2	<0.2	<0.2	<0.2	<0.2	<0.2	<0.2	<0.2	<0.2	<0.2	PCa.e39.1	BARHL2, GFI1	5		Heterochromatin	Heterochromatin
rs73351641	A	G	0.2863	0.203229	1.20067e-06	2.13918e-05	0.250808	<0.2	0.981471	<0.2	<0.2	<0.2	<0.2	<0.2	<0.2	<0.2	<0.2	<0.2	<0.2	<0.2	<0.2	<0.2	<0.2	<0.2	<0.2	PCa.e39.1	CEBPB, UA12	6		Heterochromatin	Heterochromatin
rs10481163	T	C	0.2865	0.203174	1.2032e-06	2.13918e-05	0.250808	<0.2	0.981471	<0.2	<0.2	<0.2	<0.2	<0.2	<0.2	<0.2	<0.2	<0.2	<0.2	<0.2	<0.2	<0.2	<0.2	<0.2	<0.2	PCa.e39.1	TCF7L2, Nkx3.1(Homeobox)/LNCaP-Nkx3.1-ChIP-Seq(GSE28264)/Homer	6		Heterochromatin	Heterochromatin
rs10481164	A	G	0.2865	0.203174	1.2032e-06	2.13918e-05	0.250808	<0.2	0.981471	<0.2	<0.2	<0.2	<0.2	<0.2	<0.2	<0.2	<0.2	<0.2	<0.2	<0.2	<0.2	<0.2	<0.2	<0.2	<0.2	PCa.e39.1		No Data		Heterochromatin	Heterochromatin
rs17762878	G	A	0.2902	0.203379	1.27496e-06	2.13918e-05	0.241665	<0.2	0.966726	<0.2	<0.2	<0.2	<0.2	<0.2	<0.2	<0.2	<0.2	<0.2	<0.2	<0.2	<0.2	<0.2	<0.2	<0.2	<0.2	PCa.e39.1	SOX2	6		Heterochromatin	Heterochromatin
rs7844107	A	G	0.2857	0.202689	1.28556e-06	2.13918e-05	0.253074	<0.2	0.977827	<0.2	<0.2	<0.2	<0.2	<0.2	<0.2	<0.2	<0.2	<0.2	<0.2	<0.2	<0.2	<0.2	<0.2	<0.2	<0.2	PCa.e39.1	POU2F2, PRDM1, STAT1	5		CTCF	Heterochromatin
chr8:128026938:I	TA	T	0.2821	0.200648	1.84735e-06	2.95576e-05	0.232466	<0.2	0.95596	<0.2	<0.2	<0.2	<0.2	<0.2	<0.2	<0.2	<0.2	<0.2	<0.2	<0.2	<0.2	<0.2	<0.2	<0.2	<0.2	PCa.e39.1		No Data		Heterochromatin	Heterochromatin
rs1516942	A	C	0.2834	0.198363	2.08902e-06	3.21865e-05	0.250613	<0.2	0.970601	<0.2	<0.2	<0.2	<0.2	<0.2	<0.2	<0.2	<0.2	<0.2	<0.2	<0.2	<0.2	<0.2	<0.2	<0.2	<0.2			5		Heterochromatin	Heterochromatin
rs10109680	G	A	0.2293	0.210653	2.45428e-06	3.64636e-05	<0.2	<0.2	0.700411	<0.2	<0.2	<0.2	<0.2	<0.2	<0.2	<0.2	<0.2	<0.2	<0.2	<0.2	<0.2	<0.2	<0.2	<0.2	<0.2	PCa.e39.1	MEF2, TAL1	6		Heterochromatin	Heterochromatin
rs710886	T	C	0.3684	0.185271	2.92506e-06	4.19595e-05	0.390838	<0.2	0.710141	<0.2	<0.2	<0.2	<0.2	<0.2	<0.2	<0.2	<0.2	<0.2	<0.2	<0.2	<0.2	<0.2	<0.2	<0.2	<0.2	PCa.e39.1		No Data		Heterochromatin	Heterochromatin
rs73351629	G	C	0.3202	0.182194	7.18661e-06	9.2722e-05	0.209881	<0.2	0.84412	<0.2	<0.2	<0.2	<0.2	<0.2	<0.2	<0.2	<0.2	<0.2	<0.2	<0.2	<0.2	<0.2	<0.2	<0.2	<0.2			4		Heterochromatin	Heterochromatin
rs2035637	A	C	0.3204	0.184958	7.27485e-06	9.2722e-05	0.282082	<0.2	0.862135	<0.2	<0.2	<0.2	<0.2	<0.2	<0.2	<0.2	<0.2	<0.2	<0.2	<0.2	<0.2	<0.2	<0.2	<0.2	<0.2	PCa.e39.1		4		Heterochromatin	Heterochromatin
rs9297750	G	A	0.2399	0.198903	7.34269e-06	9.2722e-05	<0.2	<0.2	0.77129	<0.2	<0.2	<0.2	<0.2	<0.2	<0.2	<0.2	<0.2	<0.2	<0.2	<0.2	<0.2	<0.2	<0.2	<0.2	<0.2	PCa.e39.1		5		Heterochromatin	Heterochromatin
rs7463326	A	G	0.2397	0.198506	7.48267e-06	9.2722e-05	<0.2	<0.2	0.77129	<0.2	<0.2	<0.2	<0.2	<0.2	<0.2	<0.2	<0.2	<0.2	<0.2	<0.2	<0.2	<0.2	<0.2	<0.2	<0.2	PCa.e39.1	BARHL2	6		Heterochromatin	Heterochromatin
rs1487240	G	A	0.2398	0.1987	7.57824e-06	9.2722e-05	<0.2	<0.2	0.77129	<0.2	<0.2	<0.2	<0.2	<0.2	<0.2	<0.2	<0.2	<0.2	<0.2	<0.2	<0.2	<0.2	<0.2	<0.2	<0.2	PCa.e39.1	ZEB1	4		Heterochromatin	Heterochromatin
rs28556804	G	A	0.2535	0.188154	1.3721e-05	0.00015879	<0.2	<0.2	0.82721	<0.2	<0.2	<0.2	<0.2	<0.2	<0.2	<0.2	<0.2	<0.2	<0.2	<0.2	<0.2	<0.2	<0.2	<0.2	<0.2			5		Heterochromatin	Heterochromatin
rs28561575	T	C	0.2536	0.188121	1.37414e-05	0.00015879	<0.2	<0.2	0.82721	<0.2	<0.2	<0.2	<0.2	<0.2	<0.2	<0.2	<0.2	<0.2	<0.2	<0.2	<0.2	<0.2	<0.2	<0.2	<0.2			5		Heterochromatin	Heterochromatin
rs7816007	G	A	0.2568	0.18499	1.69369e-05	0.000190426	<0.2	<0.2	0.836719	<0.2	<0.2	<0.2	<0.2	<0.2	<0.2	<0.2	<0.2	<0.2	<0.2	<0.2	<0.2	<0.2	<0.2	<0.2	<0.2			No Data		Heterochromatin	Heterochromatin
rs11775448	C	G	0.4013	0.159933	3.37878e-05	0.000369888	0.27995	<0.2	0.554057	<0.2	<0.2	<0.2	<0.2	<0.2	<0.2	<0.2	<0.2	<0.2	<0.2	<0.2	<0.2	<0.2	<0.2	<0.2	<0.2	PCa.e39.2	GFI1, NFKB1	4		Enhancer + CTCF	Enhancer + CTCF
rs9969411	A	G	0.4013	0.159546	3.61819e-05	0.000385941	0.27995	<0.2	0.559246	<0.2	<0.2	<0.2	<0.2	<0.2	<0.2	<0.2	<0.2	<0.2	<0.2	<0.2	<0.2	<0.2	<0.2	<0.2	<0.2	PCa.e39.2		5		Heterochromatin	Heterochromatin
rs12334903	C	T	0.4024	0.159275	4.06125e-05	0.00042237	0.281538	<0.2	0.557225	<0.2	<0.2	<0.2	<0.2	<0.2	<0.2	<0.2	<0.2	<0.2	<0.2	<0.2	<0.2	<0.2	<0.2	<0.2	<0.2	PCa.e39.2		5		Enhancer	Enhancer
rs79866008	G	A	0.2549	0.175805	4.65452e-05	0.000472264	<0.2	<0.2	0.808901	<0.2	<0.2	<0.2	<0.2	<0.2	<0.2	<0.2	<0.2	<0.2	<0.2	<0.2	<0.2	<0.2	<0.2	<0.2	<0.2			6		Heterochromatin	Heterochromatin
rs7838351	C	A	0.4026	0.157222	5.28537e-05	0.000523503	0.281538	<0.2	0.557225	<0.2	<0.2	<0.2	<0.2	<0.2	<0.2	<0.2	<0.2	<0.2	<0.2	<0.2	<0.2	<0.2	<0.2	<0.2	<0.2	PCa.e39.2		5		Transcribed	Heterochromatin
rs785002	A	G	0.4015	-0.187557	1.94329e-06	0.000558877	<0.2	0.200823	0.201056	<0.2	<0.2	<0.2	<0.2	<0.2	<0.2	<0.2	<0.2	<0.2	<0.2	<0.2	<0.2	<0.2	<0.2	<0.2	<0.2	PCa.e39.1		No Data		Heterochromatin	Heterochromatin
rs74485418	T	C	0.0159	0.715273	2.54623e-06	0.000659049	<0.2	<0.2	<0.2	<0.2	<0.2	<0.2	<0.2	<0.2	<0.2	<0.2	<0.2	<0.2	<0.2	<0.2	<0.2	<0.2	<0.2	<0.2	<0.2			5		Heterochromatin	Heterochromatin
rs11787440	T	C	0.1911	0.188864	7.1723e-05	0.000693878	0.23115	<0.2	0.592465	<0.2	<0.2	<0.2	<0.2	<0.2	<0.2	<0.2	<0.2	<0.2	<0.2	<0.2	<0.2	<0.2	<0.2	<0.2	<0.2			6		Heterochromatin	Heterochromatin
rs10086796	G	A	0.1943	0.18259	0.000117228	0.00110833	0.215086	<0.2	0.567819	<0.2	<0.2	<0.2	<0.2	<0.2	<0.2	<0.2	<0.2	<0.2	<0.2	<0.2	<0.2	<0.2	<0.2	<0.2	<0.2			5		Heterochromatin	Heterochromatin
rs9650093	G	A	0.1921	0.182167	0.000125569	0.00116081	0.235968	<0.2	0.581343	<0.2	<0.2	<0.2	<0.2	<0.2	<0.2	<0.2	<0.2	<0.2	<0.2	<0.2	<0.2	<0.2	<0.2	<0.2	<0.2			No Data		Heterochromatin	Heterochromatin
rs189026887	G	A	0.1921	0.181737	0.000129634	0.00117234	0.235968	<0.2	0.581343	<0.2	<0.2	<0.2	<0.2	<0.2	<0.2	<0.2	<0.2	<0.2	<0.2	<0.2	<0.2	<0.2	<0.2	<0.2	<0.2			No Data		Heterochromatin	Heterochromatin
rs10216560	G	A	0.1923	0.181085	0.00013324	0.00117932	0.232095	<0.2	0.581343	<0.2	<0.2	<0.2	<0.2	<0.2	<0.2	<0.2	<0.2	<0.2	<0.2	<0.2	<0.2	<0.2	<0.2	<0.2	<0.2			No Data		Heterochromatin	Heterochromatin
chr8:128026936:I	AT	A	0.2208	0.177507	0.000142668	0.00122169	<0.2	<0.2	0.651664	<0.2	<0.2	<0.2	<0.2	<0.2	<0.2	<0.2	<0.2	<0.2	<0.2	<0.2	<0.2	<0.2	<0.2	<0.2	<0.2	Pca.e39.1		6		Heterochromatin	Heterochromatin
rs17762342	G	A	0.1921	0.180094	0.000143901	0.00122169	0.232095	<0.2	0.581343	<0.2	<0.2	<0.2	<0.2	<0.2	<0.2	<0.2	<0.2	<0.2	<0.2	<0.2	<0.2	<0.2	<0.2	<0.2	<0.2			5		Heterochromatin	Heterochromatin
rs980170	G	C	0.2972	0.153741	0.000160183	0.00133272	<0.2	<0.2	0.561436	<0.2	<0.2	<0.2	<0.2	<0.2	<0.2	<0.2	<0.2	<0.2	<0.2	<0.2	<0.2	<0.2	<0.2	<0.2	<0.2	Pca.e39.3	AP2	5		Transcribed	Heterochromatin
rs4871006	G	C	0.3369	-0.17896	7.03586e-06	0.00159041	<0.2	0.31287	<0.2	<0.2	<0.2	<0.2	<0.2	<0.2	<0.2	<0.2	<0.2	<0.2	<0.2	<0.2	<0.2	<0.2	<0.2	<0.2	<0.2			5		Heterochromatin	Heterochromatin
rs76909199	G	A	0.1932	0.176604	0.000198097	0.00161585	0.233046	<0.2	0.576867	<0.2	<0.2	<0.2	<0.2	<0.2	<0.2	<0.2	<0.2	<0.2	<0.2	<0.2	<0.2	<0.2	<0.2	<0.2	<0.2			No Data		Heterochromatin	Heterochromatin
rs961023	A	C	0.3408	-0.178428	7.93205e-06	0.00161921	<0.2	0.322633	<0.2	<0.2	<0.2	<0.2	<0.2	<0.2	<0.2	<0.2	<0.2	<0.2	<0.2	<0.2	<0.2	<0.2	<0.2	<0.2	<0.2			6		Heterochromatin	Heterochromatin
rs7014448	T	G	0.3397	-0.178941	8.13255e-06	0.00161921	<0.2	0.323042	<0.2	<0.2	<0.2	<0.2	<0.2	<0.2	<0.2	<0.2	<0.2	<0.2	<0.2	<0.2	<0.2	<0.2	<0.2	<0.2	<0.2			4		Heterochromatin	Heterochromatin
rs710885	C	A	0.3386	-0.175209	1.07634e-05	0.00208945	<0.2	0.31099	<0.2	<0.2	<0.2	<0.2	<0.2	<0.2	<0.2	<0.2	<0.2	<0.2	<0.2	<0.2	<0.2	<0.2	<0.2	<0.2	<0.2	PCa.e39.1		No Data		Heterochromatin	Heterochromatin
rs901592	A	C	0.4246	-0.167429	1.32986e-05	0.00243777	<0.2	<0.2	0.271472	<0.2	<0.2	<0.2	<0.2	<0.2	<0.2	<0.2	<0.2	<0.2	<0.2	<0.2	<0.2	<0.2	<0.2	<0.2	<0.2			4		Heterochromatin	Heterochromatin
rs74517921	C	T	0.0139	0.711841	1.38135e-05	0.00243777	<0.2	<0.2	<0.2	<0.2	<0.2	<0.2	<0.2	<0.2	<0.2	<0.2	<0.2	<0.2	<0.2	<0.2	<0.2	<0.2	<0.2	<0.2	<0.2			No Data		Heterochromatin	Heterochromatin
rs4871005	A	C	0.4193	-0.164862	1.53892e-05	0.0026555	<0.2	<0.2	0.281689	<0.2	<0.2	<0.2	<0.2	<0.2	<0.2	<0.2	<0.2	<0.2	<0.2	<0.2	<0.2	<0.2	<0.2	<0.2	<0.2			5		Heterochromatin	Heterochromatin
rs785004	A	G	0.3345	-0.170657	2.07065e-05	0.00342097	<0.2	0.304314	<0.2	<0.2	<0.2	<0.2	<0.2	<0.2	<0.2	<0.2	<0.2	<0.2	<0.2	<0.2	<0.2	<0.2	<0.2	<0.2	<0.2	PCa.e39.1		6		Heterochromatin	Heterochromatin
rs785003	T	C	0.3347	-0.16987	2.24298e-05	0.00362848	<0.2	0.300098	<0.2	<0.2	<0.2	<0.2	<0.2	<0.2	<0.2	<0.2	<0.2	<0.2	<0.2	<0.2	<0.2	<0.2	<0.2	<0.2	<0.2	PCa.e39.1		No Data		Heterochromatin	Heterochromatin
rs1516943	C	T	0.3376	-0.168979	2.39582e-05	0.00379665	<0.2	0.315375	<0.2	<0.2	<0.2	<0.2	<0.2	<0.2	<0.2	<0.2	<0.2	<0.2	<0.2	<0.2	<0.2	<0.2	<0.2	<0.2	<0.2			5		Heterochromatin	Heterochromatin
rs1487241	A	T	0.3386	-0.167931	2.51675e-05	0.00390851	<0.2	0.314984	<0.2	<0.2	<0.2	<0.2	<0.2	<0.2	<0.2	<0.2	<0.2	<0.2	<0.2	<0.2	<0.2	<0.2	<0.2	<0.2	<0.2			2b	SPDEF (VCaP)	Heterochromatin	Heterochromatin
kgp10430085	G	A	0.3372	-0.168318	2.60046e-05	0.00395933	<0.2	0.321033	<0.2	<0.2	<0.2	<0.2	<0.2	<0.2	<0.2	<0.2	<0.2	<0.2	<0.2	<0.2	<0.2	<0.2	<0.2	<0.2	<0.2			No Data		Heterochromatin	Heterochromatin
rs78316206	T	C	0.0447	0.405119	2.86921e-05	0.00428451	<0.2	<0.2	<0.2	<0.2	<0.2	<0.2	<0.2	<0.2	<0.2	<0.2	<0.2	<0.2	<0.2	<0.2	<0.2	<0.2	<0.2	<0.2	<0.2			5		Heterochromatin	Heterochromatin
rs1516938	C	T	0.5021	-0.162645	3.75207e-05	0.00529724	<0.2	<0.2	0.306145	<0.2	<0.2	<0.2	<0.2	<0.2	<0.2	<0.2	<0.2	<0.2	<0.2	<0.2	<0.2	<0.2	<0.2	<0.2	<0.2			6		Heterochromatin	Enhancer
rs12678369	A	G	0.4245	-0.15843	4.11713e-05	0.00560868	<0.2	<0.2	0.274255	<0.2	<0.2	<0.2	<0.2	<0.2	<0.2	<0.2	<0.2	<0.2	<0.2	<0.2	<0.2	<0.2	<0.2	<0.2	<0.2			No Data		Heterochromatin	Heterochromatin
rs1516941	G	A	0.422	-0.155211	4.24167e-05	0.00567872	<0.2	<0.2	0.269662	<0.2	<0.2	<0.2	<0.2	<0.2	<0.2	<0.2	<0.2	<0.2	<0.2	<0.2	<0.2	<0.2	<0.2	<0.2	<0.2			5		Heterochromatin	Heterochromatin
rs4871771	A	T	0.423	-0.154292	4.67119e-05	0.0060453	<0.2	<0.2	0.271502	<0.2	<0.2	<0.2	<0.2	<0.2	<0.2	<0.2	<0.2	<0.2	<0.2	<0.2	<0.2	<0.2	<0.2	<0.2	<0.2	PCa.e39.1	Nkx3.1(Homeobox)/LNCaP-Nkx3.1-ChIP-Seq(GSE28264)/Homer	5		Heterochromatin	Heterochromatin
rs141404316	G	T	0.0373	0.459347	4.82692e-05	0.00614443	<0.2	<0.2	<0.2	<0.2	<0.2	<0.2	<0.2	<0.2	<0.2	<0.2	<0.2	<0.2	<0.2	<0.2	<0.2	<0.2	<0.2	<0.2	<0.2			6		Heterochromatin	Heterochromatin
rs4871769	C	T	0.3471	-0.157873	7.42479e-05	0.00886977	<0.2	0.315258	<0.2	<0.2	<0.2	<0.2	<0.2	<0.2	<0.2	<0.2	<0.2	<0.2	<0.2	<0.2	<0.2	<0.2	<0.2	<0.2	<0.2			6		Heterochromatin	Heterochromatin
rs4871004	A	G	0.3471	-0.157873	7.42479e-05	0.00886977	<0.2	0.315258	<0.2	<0.2	<0.2	<0.2	<0.2	<0.2	<0.2	<0.2	<0.2	<0.2	<0.2	<0.2	<0.2	<0.2	<0.2	<0.2	<0.2			6		Heterochromatin	Heterochromatin
rs55986178	G	T	0.4921	-0.151202	8.30248e-05	0.00976799	<0.2	<0.2	<0.2	<0.2	<0.2	<0.2	<0.2	<0.2	<0.2	<0.2	<0.2	<0.2	<0.2	<0.2	<0.2	<0.2	<0.2	<0.2	<0.2			No Data		Heterochromatin	Heterochromatin
rs12056374	C	T	0.4321	0.151665	8.6582e-05	0.0100345	0.295069	<0.2	0.508602	<0.2	<0.2	<0.2	<0.2	<0.2	<0.2	<0.2	<0.2	<0.2	<0.2	<0.2	<0.2	<0.2	<0.2	<0.2	<0.2	PCa.e39.2		5		Transcribed	Heterochromatin
rs1487236	A	G	0.4469	0.148344	9.19279e-05	0.0104974	0.265346	<0.2	0.458046	<0.2	<0.2	<0.2	<0.2	<0.2	<0.2	<0.2	<0.2	<0.2	<0.2	<0.2	<0.2	<0.2	<0.2	<0.2	<0.2	PCa.e39.2		5		Enhancer	Enhancer
rs1456310	A	G	0.4299	0.149329	0.00012054	0.0133713	0.30267	<0.2	0.499031	<0.2	<0.2	<0.2	<0.2	<0.2	<0.2	<0.2	<0.2	<0.2	<0.2	<0.2	<0.2	<0.2	<0.2	<0.2	<0.2	Pca.e39.2		5		Transcribed	Heterochromatin
rs6470493	T	C	0.44	-0.144858	0.0001324	0.0136133	<0.2	<0.2	<0.2	<0.2	<0.2	<0.2	<0.2	<0.2	<0.2	<0.2	<0.2	<0.2	<0.2	<0.2	<0.2	<0.2	<0.2	<0.2	<0.2			5		Heterochromatin	Enhancer
rs980426	A	G	0.4395	-0.14463	0.000132915	0.0136133	<0.2	<0.2	<0.2	<0.2	<0.2	<0.2	<0.2	<0.2	<0.2	<0.2	<0.2	<0.2	<0.2	<0.2	<0.2	<0.2	<0.2	<0.2	<0.2			3a		Heterochromatin	Enhancer
rs7014383	C	T	0.1436	0.20808	0.000133019	0.0136133	<0.2	<0.2	<0.2	<0.2	<0.2	<0.2	<0.2	<0.2	<0.2	<0.2	<0.2	<0.2	<0.2	<0.2	<0.2	<0.2	<0.2	<0.2	<0.2			6		Heterochromatin	Heterochromatin
rs2632160	C	A	0.3872	-0.158062	0.000137501	0.0138661	<0.2	<0.2	<0.2	<0.2	<0.2	<0.2	<0.2	<0.2	<0.2	<0.2	<0.2	<0.2	<0.2	<0.2	<0.2	<0.2	<0.2	<0.2	<0.2	Pca.e39.1		6		Heterochromatin	Heterochromatin
rs7843726	G	C	0.1419	0.206697	0.000186724	0.0179002	<0.2	<0.2	<0.2	<0.2	<0.2	<0.2	<0.2	<0.2	<0.2	<0.2	<0.2	<0.2	<0.2	<0.2	<0.2	<0.2	<0.2	<0.2	<0.2			3a		Heterochromatin	Heterochromatin
rs75555058	A	G	0.1401	0.207039	0.000197132	0.0185328	<0.2	<0.2	<0.2	<0.2	<0.2	<0.2	<0.2	<0.2	<0.2	<0.2	<0.2	<0.2	<0.2	<0.2	<0.2	<0.2	<0.2	<0.2	<0.2			6		Heterochromatin	Heterochromatin
chr8:128034515:I	TA	T	0.189	0.180775	0.000210033	0.0194156	<0.2	<0.2	0.437408	<0.2	<0.2	<0.2	<0.2	<0.2	<0.2	<0.2	<0.2	<0.2	<0.2	<0.2	<0.2	<0.2	<0.2	<0.2	<0.2	Pca.e39.1		6		Heterochromatin	Heterochromatin
rs7015383	T	G	0.4904	-0.140188	0.000259809	0.0237343	<0.2	<0.2	<0.2	<0.2	<0.2	<0.2	<0.2	<0.2	<0.2	<0.2	<0.2	<0.2	<0.2	<0.2	<0.2	<0.2	<0.2	<0.2	<0.2			3a		Heterochromatin	Heterochromatin
rs77933573	A	T	0.1435	0.197483	0.000321207	0.029002	<0.2	<0.2	<0.2	<0.2	<0.2	<0.2	<0.2	<0.2	<0.2	<0.2	<0.2	<0.2	<0.2	<0.2	<0.2	<0.2	<0.2	<0.2	<0.2			No Data		Heterochromatin	Heterochromatin
rs7011750	A	G	0.1456	0.195362	0.000361193	0.0322375	<0.2	<0.2	<0.2	<0.2	<0.2	<0.2	<0.2	<0.2	<0.2	<0.2	<0.2	<0.2	<0.2	<0.2	<0.2	<0.2	<0.2	<0.2	<0.2			No Data		Heterochromatin	Heterochromatin
chr8:128040945:D	T	TAACTC	0.1639	0.188812	0.00041372	0.0365061	<0.2	<0.2	0.346648	<0.2	<0.2	<0.2	<0.2	<0.2	<0.2	<0.2	<0.2	<0.2	<0.2	<0.2	<0.2	<0.2	<0.2	<0.2	<0.2			6		Heterochromatin	Heterochromatin
rs1947521	C	A	0.3998	0.135316	0.000471695	0.0407722	0.227372	<0.2	0.457287	<0.2	<0.2	<0.2	<0.2	<0.2	<0.2	<0.2	<0.2	<0.2	<0.2	<0.2	<0.2	<0.2	<0.2	<0.2	<0.2	Pca.e39.3		4		Transcribed	Heterochromatin
rs980172	G	T	0.3998	0.135291	0.000472569	0.0407722	0.227372	<0.2	0.457287	<0.2	<0.2	<0.2	<0.2	<0.2	<0.2	<0.2	<0.2	<0.2	<0.2	<0.2	<0.2	<0.2	<0.2	<0.2	<0.2	Pca.e39.3		4		Transcribed	Heterochromatin
rs77199999	G	A	0.0159	0.577968	0.000501592	0.0428007	<0.2	<0.2	<0.2	<0.2	<0.2	<0.2	<0.2	<0.2	<0.2	<0.2	<0.2	<0.2	<0.2	<0.2	<0.2	<0.2	<0.2	<0.2	<0.2	Pca.e45.1		5		Enhancer	Heterochromatin
rs12677233	T	C	0.1424	0.189545	0.000542122	0.0457563	<0.2	<0.2	<0.2	<0.2	<0.2	<0.2	<0.2	<0.2	<0.2	<0.2	<0.2	<0.2	<0.2	<0.2	<0.2	<0.2	<0.2	<0.2	<0.2			No Data		Heterochromatin	Heterochromatin
rs10097799	G	C	0.3472	0.137139	0.000584178	0.0486136	0.332758	<0.2	0.370644	<0.2	<0.2	<0.2	<0.2	<0.2	<0.2	<0.2	<0.2	<0.2	<0.2	<0.2	<0.2	<0.2	<0.2	<0.2	<0.2	Pca.e39.1		No Data		Heterochromatin	Heterochromatin
rs77227534	T	C	0.0393	0.343931	0.000588497	0.0486136	<0.2	<0.2	<0.2	<0.2	<0.2	<0.2	<0.2	<0.2	<0.2	<0.2	<0.2	<0.2	<0.2	<0.2	<0.2	<0.2	<0.2	<0.2	<0.2			No Data		Transcribed	Heterochromatin
rs72724683	G	A	0.1218	0.205938	0.000602496	0.0489074	<0.2	<0.2	<0.2	<0.2	<0.2	<0.2	<0.2	<0.2	<0.2	<0.2	<0.2	<0.2	<0.2	<0.2	<0.2	<0.2	<0.2	<0.2	<0.2			6		Heterochromatin	Heterochromatin
rs72724682	A	G	0.1218	0.205782	0.000604651	0.0489074	<0.2	<0.2	<0.2	<0.2	<0.2	<0.2	<0.2	<0.2	<0.2	<0.2	<0.2	<0.2	<0.2	<0.2	<0.2	<0.2	<0.2	<0.2	<0.2			5		Heterochromatin	Heterochromatin
rs9656963	C	A	0.1019	0.213826	0.000638735	0.0511318	<0.2	<0.2	<0.2	<0.2	<0.2	<0.2	<0.2	<0.2	<0.2	<0.2	<0.2	<0.2	<0.2	<0.2	<0.2	<0.2	<0.2	<0.2	<0.2			6		Heterochromatin	Heterochromatin
rs16901906	T	C	0.3461	0.136264	0.000656087	0.0519848	0.329584	<0.2	0.366565	<0.2	<0.2	<0.2	<0.2	<0.2	<0.2	<0.2	<0.2	<0.2	<0.2	<0.2	<0.2	<0.2	<0.2	<0.2	<0.2			5		Heterochromatin	Heterochromatin
chr8:128264747:D	T	TC	0.0159	0.578442	0.000718829	0.0563809	<0.2	<0.2	<0.2	<0.2	<0.2	<0.2	<0.2	<0.2	<0.2	<0.2	<0.2	<0.2	<0.2	<0.2	<0.2	<0.2	<0.2	<0.2	<0.2			5		Enhancer	Enhancer
rs34843175	G	C	0.121	0.201585	0.000840814	0.0652892	<0.2	<0.2	<0.2	<0.2	<0.2	<0.2	<0.2	<0.2	<0.2	<0.2	<0.2	<0.2	<0.2	<0.2	<0.2	<0.2	<0.2	<0.2	<0.2			3a		Heterochromatin	CTCF
1. Hazelett, D.J., Rhie, S.K., Gaddis, M., Yan, C., Lakeland, D.L., Coetzee, S.G., Ellipse, G.-O.N.c., Practical, c., Henderson, B.E., Noushmehr, H., et al. (2014). Comprehensive Functional Annotation of 77 Prostate Cancer Risk Loci. PLOS Genetics 10, e1004102. 2. Wang, J., Zhuang, J., Iyer, S., Lin, X., Whitfield, T.W., Greven, M.C., Pierce, B.G., Dong, X., Kundaje, A., Cheng, Y., et al. (2012).…
