# Supplementary material for: An expanded variant list and assembly annotation identifies multiple novel coding and noncoding genes for prostate cancer risk using a normal prostate tissue eQTL data set
Source: PLoS One. 2019 Apr 8;14(4):e0214588. doi: 10.1371/journal.pone.0214588 (PMC6453468; doi:10.1371/journal.pone.0214588)
Supplement: S6 Table — (XLSX) [file pone.0214588.s006.xlsx]

## Sheet: S6 Table
S6 Table. Gene group classification
Gene	Gene Type	Risk Region #	Risk Region (hg19)	Group
AC005104.3	Other	21	2:242282864-242520971	3
AC006129.1	Lnc	136	19:41885587-42085931	3
AC007249.3	Lnc	9	2:10610730-10810730	2
AC011526.1	Lnc	136	19:41885587-42085931	3
AC012065.7	Lnc	10	2:20778153-20988265	1
AC012065.7	Lnc	10	2:20778153-20988265	2
AC092687.5	Other	9	2:10610730-10810730	1
AC096670.3	Other	16	2:111793096-111993096	1
AC104667.3	Coding	19	2:238287228-238543226	2
AC107016.1	Other	102	12:53173904-53416821	1
AGAP7	Coding	80	10:51424971-51649496	2
AGAP7	Coding	80	10:51424971-51649496	3
AL591069.1	Other	60	6:160481374-160681543	1
AL591069.1	Other	61	6:160733664-160982029	3
APITD1	Coding	1	1:10456097-10656097	3
APITD1-CORT	Coding	1	1:10456097-10656097	2
ARFGAP3	Coding	148	22:43400212-43618275	3
ARHGAP6	Coding	150	23:11382634-11582634	1
AS3MT	Coding	82	10:104314221-104514221	3
ASCL2	Coding	87	11:2133574-2334093	1
B3GAT1	Coding	97	11:134166372-134366372	1
BHLHA15	Coding	67	7:97707882-97916327	1
BMPR1B	Coding	34	4:95405592-95662877	1
BMPR1B	Coding	34	4:95405592-95662877	2
BZRAP1	Coding	126	17:56356120-56556120	2
C10orf32	Coding	82	10:104314221-104514221	2
C10orf32-ASMT	Coding	82	10:104314221-104514221	3
C10orf95	Coding	82	10:104314221-104514221	3
C14orf39	Coding	114	14:61022526-61222526	1
C2orf43	Coding	10	2:20778153-20988265	1
C2orf43	Coding	10	2:20778153-20988265	2
C9orf78	Coding	77	9:132476060-132676060	1
CABLES2	Coding	141	20:60915611-61115611	3
CATSPERG	Coding	135	19:38635613-38844733	3
CDCA7	Coding	18	2:174134547-174334547	3
CDSN	Coding	47	6:31018511-31218511	3
CDSN	Coding	48	6:31229386-31429386	3
CEACAM21	Coding	136	19:41885587-42085931	2
CHMP2B	Coding	23	3:87010674-87567332	1
CHMP2B	Coding	23	3:87010674-87567332	2
CHMP2B	Coding	23	3:87010674-87567332	3
CLK4	Coding	43	5:177868915-178068915	3
COL2A1	Coding	100	12:48138757-48519618	1
COMMD10	Coding	40	5:115530004-115730004	3
COX16	Coding	116	14:70992256-71192256	2
CTA-292E10.8	Other	145	22:28788939-28988939	3
CTB-102L5.4	Coding	135	19:38635613-38844733	3
CTBP2	Coding	85	10:126540936-126796872	1
CTC-490E21.10	Lnc	136	19:41885587-42085931	1
CTD-2194D22.2	Lnc	37	5:1791800-1995829	1
CTD-2194D22.3	Other	37	5:1791800-1995829	1
CTD-2194D22.4	Other	37	5:1791800-1995829	1
CTD-3032J10.2	Other	133	19:17114073-17314073	1
CTD-3032J10.3	Other	133	19:17114073-17314073	1
CTSS	Coding	3	1:150558287-150758287	2
CYP17A1-AS1	Other	82	10:104314221-104514221	2
DBIL5P	Other	121	17:518965-719162	3
DFFA	Coding	1	1:10456097-10656097	2
DNAJC22	Coding	101	12:49576010-49776010	3
DTX4	Coding	89	11:58815110-59015110	3
FAM57A	Coding	121	17:518965-719162	1
FBRSL1	Coding	108	12:132967989-133167989	1
FOXP4	Coding	53	6:41436427-41643793	1
GDF7	Coding	10	2:20778153-20988265	1
GDF7	Coding	10	2:20778153-20988265	2
GEMIN4	Coding	121	17:518965-719162	1
GGCX	Coding	15	2:85667735-85894297	1
GGCX	Coding	15	2:85667735-85894297	2
GJB1	Coding	155	23:70307983-70507983	1
GMEB2	Coding	142	20:62262563-62474389	3
GPR143	Coding	149	23:9714135-9914135	1
HAUS6	Coding	72	9:18955965-19155965	1
HAUS8	Coding	133	19:17114073-17314073	2
HCG17	Lnc	46	6:30501232-30701232	3
HCG22	Lnc	47	6:31018511-31218511	2
HCG22	Lnc	45	6:29973776-30173776	3
HCG27	Coding	45	6:29973776-30173776	3
HCG27	Coding	47	6:31018511-31218511	3
HCG4	Other	45	6:29973776-30173776	2
HCG4B	Other	45	6:29973776-30173776	1
HCG4B	Other	46	6:30501232-30701232	3
HCG4P5	Other	45	6:29973776-30173776	2
HCG4P7	Other	45	6:29973776-30173776	3
HCG4P8	Other	45	6:29973776-30173776	1
HCG4P8	Other	46	6:30501232-30701232	3
HCP5	Other	48	6:31229386-31429386	2
HDLBP	Coding	20	2:242057087-242257087	3
HDLBP	Coding	21	2:242282864-242520971	3
HIBADH	Coding	64	7:27876563-28076563	3
HLA-C	Coding	47	6:31018511-31218511	3
HLA-C	Coding	48	6:31229386-31429386	3
HLA-DMA	Coding	50	6:32300939-32500939	3
HLA-DQA1	Coding	50	6:32300939-32500939	3
HLA-DQA2	Coding	50	6:32300939-32500939	3
HLA-DQB1	Coding	49	6:32092331-32292331	3
HLA-DQB1-AS1	Other	49	6:32092331-32292331	3
HLA-DQB2	Coding	50	6:32300939-32500939	3
HLA-DRB1	Coding	50	6:32300939-32500939	3
HLA-DRB5	Coding	49	6:32092331-32292331	3
HLA-DRB5	Coding	50	6:32300939-32500939	3
HLA-DRB6	Other	49	6:32092331-32292331	3
HLA-DRB6	Other	50	6:32300939-32500939	3
HLA-DRB9	Other	50	6:32300939-32500939	3
HLA-F-AS1	Other	45	6:29973776-30173776	2
HLA-G	Coding	45	6:29973776-30173776	3
HLA-G	Coding	46	6:30501232-30701232	3
HLA-J	Other	45	6:29973776-30173776	3
HLA-K	Other	45	6:29973776-30173776	1
HLA-K	Other	46	6:30501232-30701232	3
HLA-L	Other	46	6:30501232-30701232	3
HLA-L	Other	47	6:31018511-31218511	3
HLA-L	Other	48	6:31229386-31429386	3
HLA-T	Other	45	6:29973776-30173776	3
HLA-U	Other	45	6:29973776-30173776	3
HLA-V	Other	45	6:29973776-30173776	3
HNF1B	Coding	124	17:35947276-36203565	1
HNF1B	Coding	124	17:35947276-36203565	2
HOTTIP	Other	64	7:27876563-28076563	3
HOXA13	Coding	64	7:27876563-28076563	1
IFITM4P	Other	45	6:29973776-30173776	1
INHBA	Coding	65	7:40775192-40975192	1
IRX4	Coding	37	5:1791800-1995829	1
ITGA6	Coding	17	2:173209618-173515560	1
ITGA6	Coding	17	2:173209618-173515560	3
KRT8	Coding	102	12:53173904-53416821	3
LILRA3	Coding	139	19:54697848-54897848	1
LIME1	Coding	142	20:62262563-62474389	3
LINC00303	Lnc	5	1:204391549-204618842	2
LMTK2	Coding	67	7:97707882-97916327	1
LPAL2	Other	60	6:160481374-160681543	1
LPAL2	Other	60	6:160481374-160681543	3
LPAL2	Other	61	6:160733664-160982029	3
MARVELD3	Coding	120	16:71591329-71791329	2
MICA	Coding	46	6:30501232-30701232	3
MICA	Coding	47	6:31018511-31218511	3
MICA	Coding	48	6:31229386-31429386	3
MICA	Coding	49	6:32092331-32292331	3
MIR1307	Other	82	10:104314221-104514221	3
MKS1	Coding	126	17:56356120-56556120	3
MLPH	Coding	19	2:238287228-238543226	1
MMP7	Coding	94	11:102301661-102501661	1
MOB2	Coding	86	11:1407512-1607512	1
MSMB	Coding	80	10:51424971-51649496	1
MYO6	Coding	56	6:76395882-76595882	1
MYO9B	Coding	133	19:17114073-17314073	1
NCOA4	Coding	80	10:51424971-51649496	1
NEU1	Coding	48	6:31229386-31429386	3
NEU1	Coding	49	6:32092331-32292331	3
NEU1	Coding	50	6:32300939-32500939	3
NOL10	Coding	9	2:10610730-10810730	1
NOTCH4	Coding	49	6:32092331-32292331	2
NOTCH4	Coding	48	6:31229386-31429386	3
NOTCH4	Coding	50	6:32300939-32500939	3
NT5C2	Coding	82	10:104314221-104514221	3
NUCKS1	Coding	6	1:205657824-205857824	1
NUDT11	Coding	151	23:51110057-51387789	1
P2RX2	Coding	108	12:132967989-133167989	3
PAIP1P1	Other	45	6:29973776-30173776	1
PAWR	Coding	104	12:79988578-80188578	2
PLG	Coding	60	6:160481374-160681543	1
PLG	Coding	60	6:160481374-160681543	3
PLG	Coding	61	6:160733664-160982029	3
POLDIP3	Coding	148	22:43400212-43618275	2
POLI	Coding	128	18:51672473-51872473	2
POU5F1	Coding	47	6:31018511-31218511	2
PPATP1	Other	23	3:87010674-87567332	1
PPATP1	Other	23	3:87010674-87567332	2
PPFIBP2	Coding	88	11:7447587-7647587	1
PPP1R14A	Coding	135	19:38635613-38844733	1
PSORS1C1	Coding	47	6:31018511-31218511	3
PSORS1C1	Coding	48	6:31229386-31429386	3
PSORS1C3	Other	47	6:31018511-31218511	2
PSORS1C3	Other	45	6:29973776-30173776	3
PSORS1C3	Other	46	6:30501232-30701232	3
RAB17	Coding	19	2:238287228-238543226	3
RAB7L1	Coding	6	1:205657824-205857824	1
RAD23B	Coding	75	9:110051379-110256300	1
RAD9A	Coding	91	11:66851965-67051965	1
RASSF6	Coding	33	4:74249158-74449158	2
RGS17	Coding	59	6:153332566-153541079	1
RNF5	Coding	47	6:31018511-31218511	3
RNF5	Coding	48	6:31229386-31429386	3
RNF5	Coding	49	6:32092331-32292331	3
RNF5	Coding	50	6:32300939-32500939	3
RP11-104D21.3	Lnc	151	23:51110057-51387789	3
RP11-109G10.2	Other	80	10:51424971-51649496	1
RP11-111A22.1	Other	117	15:40822915-41022915	3
RP11-130L8.2	Lnc	10	2:20778153-20988265	1
RP11-130L8.2	Lnc	10	2:20778153-20988265	2
RP11-18I14.10	Other	82	10:104314221-104514221	3
RP11-351C8.1	Lnc	70	8:127823720-128206880	1
RP11-38L15.2	Lnc	79	10:47446323-47646323	3
RP11-446H18.1	Other	24	3:106862521-107062521	3
RP11-481A12.2	Other	80	10:51424971-51649496	1
RP11-554A11.9	Other	92	11:68835419-69094667	3
RP11-554A11.9	Other	92	11:68835419-69094667	3
RP11-554D13.1	Lnc	34	4:95405592-95662877	1
RP11-554D13.1	Lnc	34	4:95405592-95662877	2
RP1-170O19.21	Lnc	64	7:27876563-28076563	3
RP11-787I22.3	Other	57	6:109179211-109385189	1
RP11-817J15.2	Other	94	11:102301661-102501661	3
RP11-817J15.3	Coding	94	11:102301661-102501661	3
RP11-964E11.2	Other	112	14:37038294-37238294	3
RP4-607J23.2	Other	67	7:97707882-97916327	2
RP5-1029F21.2	Other	121	17:518965-719162	1
RPAP1	Coding	117	15:40822915-41022915	3
RPL23AP1	Other	45	6:29973776-30173776	2
RPL23AP1	Other	46	6:30501232-30701232	3
RPN1	Coding	26	3:127819046-128138373	3
RUVBL1	Coding	26	3:127819046-128138373	3
SCGB2A1	Coding	90	11:61808440-62008440	2
SEC11C	Coding	130	18:56646315-56846315	3
SEPT2	Coding	20	2:242057087-242257087	3
SEPT2	Coding	21	2:242282864-242520971	3
SESN1	Coding	57	6:109179211-109385189	1
SHROOM2	Coding	149	23:9714135-9914135	1
SIX6	Coding	114	14:61022526-61222526	3
SKIL	Coding	31	3:169974517-170230102	1
SKIL	Coding	31	3:169974517-170230102	3
SLC22A1	Coding	60	6:160481374-160681543	1
SLC22A2	Coding	61	6:160733664-160982029	2
SLC22A2	Coding	60	6:160481374-160681543	3
SLC22A3	Coding	60	6:160481374-160681543	1
SLC22A3	Coding	60	6:160481374-160681543	3
SLC22A3	Coding	61	6:160733664-160982029	3
SLC7A3	Coding	154	23:70039850-70239850	2
snoU13	Other	135	19:38635613-38844733	2
SNRPC	Coding	52	6:34693124-34893124	1
SPINT2	Coding	135	19:38635613-38844733	3
SV2A	Coding	3	1:150558287-150758287	3
SYNJ2BP	Coding	116	14:70992256-71192256	2
TAX1BP1	Coding	64	7:27876563-28076563	1
TBX1	Coding	144	22:19657892-19857892	2
TBX5	Coding	106	12:114585571-114785571	1
TCIRG1	Coding	91	11:66851965-67051965	2
TECPR1	Coding	67	7:97707882-97916327	1
TEX14	Coding	126	17:56356120-56556120	3
TMED10P2	Other	27	3:128152313-128352313	3
TMEM106C	Coding	100	12:48138757-48519618	3
TMEM150A	Coding	15	2:85667735-85894297	2
TMEM180	Coding	82	10:104314221-104514221	3
TMPRSS2	Coding	143	21:42801421-43001421	3
TOR1A	Coding	77	9:132476060-132676060	1
TOR1B	Coding	77	9:132476060-132676060	2
TRAPPC1	Coding	122	17:7703118-7903118	1
TRIM37	Coding	126	17:56356120-56556120	2
TULP1	Coding	52	6:34693124-34893124	3
UBE2R2	Coding	74	9:33949779-34149779	3
UHRF1BP1	Coding	52	6:34693124-34893124	1
VARS2	Coding	45	6:29973776-30173776	3
VARS2	Coding	47	6:31018511-31218511	3
VARS2	Coding	48	6:31229386-31429386	3
VPS53	Coding	121	17:518965-719162	1
VWA7	Coding	50	6:32300939-32500939	3
WDR52	Coding	25	3:113175624-113382326	3
XXbac-BPG181B23.6	Other	48	6:31229386-31429386	2
XXbac-BPG248L24.10	Other	48	6:31229386-31429386	3
XXbac-BPG248L24.10	Other	49	6:32092331-32292331	3
XXbac-BPG248L24.12	Other	48	6:31229386-31429386	3
XXbac-BPG248L24.13	Lnc	47	6:31018511-31218511	3
XXbac-BPG248L24.13	Lnc	48	6:31229386-31429386	3
XXbac-BPG248L24.13	Lnc	49	6:32092331-32292331	3
XXbac-BPG254F23.6	Other	49	6:32092331-32292331	3
XXbac-BPG299F13.17	Other	47	6:31018511-31218511	3
Y_RNA	Other	47	6:31018511-31218511	3
Y_RNA	Other	48	6:31229386-31429386	3
ZFP36L2	Coding	11	2:43453949-43737998	3
ZGPAT	Coding	142	20:62262563-62474389	1
ZGPAT	Coding	142	20:62262563-62474389	2
ZNF532	Coding	130	18:56646315-56846315	3
ZNRD1-AS1	Other	45	6:29973776-30173776	3
ZNRD1-AS1	Other	46	6:30501232-30701232	3
ZNRD1-AS1	Other	47	6:31018511-31218511	3
* Repeated genes within a single region represent significant eQTL signals from multiple independent PrCa-risk loci.
